# Supplementary material for: Isobologram analysis of triple therapies
Source: Radiat Oncol. 2006 Oct 17;1:39. doi: 10.1186/1748-717X-1-39 (PMC1634864; doi:10.1186/1748-717X-1-39)
Supplement: Additional File 2 — Isobolyzer for linear-quadratic dose-response-relationships. This Excel macro enables the user to type in his own experimental data. The used dose-response-relationships are linear-quadratic. [file 1748-717X-1-39-S2.xls]

## Sheet: Variables
parameter						definitions
a1	1	b1	0.2	c1	0.01	Therapy No. 1	y1 = a1 x1^2 + b1 x1 + c1
a2	1	b2	0.2	c2	0.01	Therapy No. 2	y2 = a2 x2^2 + b2 x2 + c2
a3	1	b3	0.2	c3	0.01	Therapy No. 3	y3 = a3 x3^2 + b3 x3 + c3
d1	1					d1	dose of therapy 1
d2	1					d2	dose of therapy 2
d3	1					d3	dose of therapy 3
i	60					i	effect of combination (isodose)

## Sheet: x2 - x3
increment	interval			x1	x2	x3 (1)	x3 (2)	x3 (3)	x3 (4)	x3 (5)	x3 (6)	x3 (7)	x3 (8)	x3 (9)	x3 (10)	x3 (11)	x3 (12)	x3 (13)	x3 (14)	x3 (15)	x3 (16)	x3 (17)	x3 (18)	x3 (19)	x3 (20)	x3 (21)	x3 (22)
	start	end		1	0	7.56681	6.64597	6.64597	6.64597	7.56746	7.56746	6.64143	7.56746	6.64597	6.64597	6.64597	7.56746	7.56746	6.64523	7.56746	6.64597	6.64597	6.64597	6.64532	6.64532	7.56746	6.64532
0.03	0	8			0.03	7.56636	6.61597	6.61597	6.61597	7.5631	7.5631	6.63831	7.5631	6.61597	6.61597	6.61597	7.53746	7.53746	6.64471	7.53746	6.61597	6.61597	6.61597	6.64488	6.64488	7.53716	6.64488
					0.06	7.56579	6.58597	6.58597	6.58597	7.55862	7.55862	6.63439	7.55862	6.58597	6.58597	6.58597	7.50746	7.50746	6.64407	7.50746	6.58597	6.58597	6.58597	6.64431	6.64431	7.50684	6.64431
(d2|d3)	1	1			0.09	7.56511	6.55597	6.55597	6.55597	7.55401	7.55401	6.62968	7.55401	6.55597	6.55597	6.55597	7.47746	7.47746	6.64329	7.47746	6.55597	6.55597	6.55597	6.64364	6.64364	7.47653	6.64364
					0.12	7.56431	6.52597	6.52597	6.52597	7.54929	7.54929	6.62418	7.54929	6.52597	6.52597	6.52597	7.44746	7.44746	6.64238	7.44746	6.52597	6.52597	6.52597	6.64284	6.64284	7.44622	6.64284
					0.15	7.56339	6.49597	6.49597	6.49597	7.54444	7.54444	6.61792	7.54444	6.49597	6.49597	6.49597	7.41746	7.41746	6.64133	7.41746	6.49597	6.49597	6.49597	6.64193	6.64193	7.4159	6.64193
					0.18	7.56235	6.46597	6.46597	6.46597	7.53948	7.53948	6.61089	7.53948	6.46597	6.46597	6.46597	7.38746	7.38746	6.64015	7.38746	6.46597	6.46597	6.46597	6.6409	6.6409	7.38558	6.6409
					0.21	7.56119	6.43597	6.43597	6.43597	7.53439	7.53439	6.60312	7.53439	6.43597	6.43597	6.43597	7.35746	7.35746	6.63884	7.35746	6.43597	6.43597	6.43597	6.63976	6.63976	7.35525	6.63976
					0.24	7.55992	6.40597	6.40597	6.40597	7.52918	7.52918	6.59462	7.52918	6.40597	6.40597	6.40597	7.32746	7.32746	6.63739	7.32746	6.40597	6.40597	6.40597	6.6385	6.6385	7.32493	6.6385
					0.27	7.55853	6.37597	6.37597	6.37597	7.52385	7.52385	6.58541	7.52385	6.37597	6.37597	6.37597	7.29746	7.29746	6.63581	7.29746	6.37597	6.37597	6.37597	6.63712	6.63712	7.2946	6.63712
					0.3	7.55702	6.34597	6.34597	6.34597	7.5184	7.5184	6.5755	7.5184	6.34597	6.34597	6.34597	7.26746	7.26746	6.6341	7.26746	6.34597	6.34597	6.34597	6.63563	6.63563	7.26427	6.63563
					0.33	7.5554	6.31597	6.31597	6.31597	7.51282	7.51282	6.56491	7.51282	6.31597	6.31597	6.31597	7.23746	7.23746	6.63225	7.23746	6.31597	6.31597	6.31597	6.63402	6.63402	7.23393	6.63402
					0.36	7.55365	6.28597	6.28597	6.28597	7.50713	7.50713	6.55366	7.50713	6.28597	6.28597	6.28597	7.20746	7.20746	6.63026	7.20746	6.28597	6.28597	6.28597	6.6323	6.6323	7.2036	6.6323
					0.39	7.55179	6.25597	6.25597	6.25597	7.50131	7.50131	6.54177	7.50131	6.25597	6.25597	6.25597	7.17746	7.17746	6.62815	7.17746	6.25597	6.25597	6.25597	6.63045	6.63045	7.17326	6.63045
					0.42	7.54981	6.22597	6.22597	6.22597	7.49537	7.49537	6.52925	7.49537	6.22597	6.22597	6.22597	7.14746	7.14746	6.6259	7.14746	6.22597	6.22597	6.22597	6.62849	6.62849	7.14291	6.62849
					0.45	7.54771	6.19597	6.19597	6.19597	7.4893	7.4893	6.51613	7.4893	6.19597	6.19597	6.19597	7.11746	7.11746	6.62351	7.11746	6.19597	6.19597	6.19597	6.62642	6.62642	7.11257	6.62642
					0.48	7.5455	6.16597	6.16597	6.16597	7.48311	7.48311	6.50242	7.48311	6.16597	6.16597	6.16597	7.08746	7.08746	6.62099	7.08746	6.16597	6.16597	6.16597	6.62422	6.62422	7.08222	6.62422
					0.51	7.54316	6.13597	6.13597	6.13597	7.4768	7.4768	6.48815	7.4768	6.13597	6.13597	6.13597	7.05746	7.05746	6.61833	7.05746	6.13597	6.13597	6.13597	6.62191	6.62191	7.05187	6.62191
					0.54	7.54071	6.10597	6.10597	6.10597	7.47036	7.47036	6.47333	7.47036	6.10597	6.10597	6.10597	7.02746	7.02746	6.61554	7.02746	6.10597	6.10597	6.10597	6.61948	6.61948	7.02151	6.61948
					0.57	7.53813	6.07597	6.07597	6.07597	7.4638	7.4638	6.45798	7.4638	6.07597	6.07597	6.07597	6.99746	6.99746	6.61261	6.99746	6.07597	6.07597	6.07597	6.61694	6.61694	6.99116	6.61694
					0.6	7.53544	6.04597	6.04597	6.04597	7.45712	7.45712	6.44213	7.45712	6.04597	6.04597	6.04597	6.96746	6.96746	6.60955	6.96746	6.04597	6.04597	6.04597	6.61427	6.61427	6.9608	6.61427
					0.63	7.53263	6.01597	6.01597	6.01597	7.4503	7.4503	6.42578	7.4503	6.01597	6.01597	6.01597	6.93746	6.93746	6.60635	6.93746	6.01597	6.01597	6.01597	6.61149	6.61149	6.93043	6.61149
					0.66	7.52971	5.98597	5.98597	5.98597	7.44337	7.44337	6.40896	7.44337	5.98597	5.98597	5.98597	6.90746	6.90746	6.60302	6.90746	5.98597	5.98597	5.98597	6.60859	6.60859	6.90007	6.60859
					0.69	7.52666	5.95597	5.95597	5.95597	7.43631	7.43631	6.39168	7.43631	5.95597	5.95597	5.95597	6.87746	6.87746	6.59955	6.87746	5.95597	5.95597	5.95597	6.60558	6.60558	6.8697	6.60558
					0.72	7.52349	5.92597	5.92597	5.92597	7.42912	7.42912	6.37396	7.42912	5.92597	5.92597	5.92597	6.84746	6.84746	6.59594	6.84746	5.92597	5.92597	5.92597	6.60244	6.60244	6.83932	6.60244
					0.75	7.5202	5.89597	5.89597	5.89597	7.4218	7.4218	6.35582	7.4218	5.89597	5.89597	5.89597	6.81746	6.81746	6.5922	6.81746	5.89597	5.89597	5.89597	6.59919	6.59919	6.80895	6.59919
					0.78	7.5168	5.86597	5.86597	5.86597	7.41436	7.41436	6.33728	7.41436	5.86597	5.86597	5.86597	6.78746	6.78746	6.58832	6.78746	5.86597	5.86597	5.86597	6.59582	6.59582	6.77857	6.59582
					0.81	7.51327	5.83597	5.83597	5.83597	7.40679	7.40679	6.31835	7.40679	5.83597	5.83597	5.83597	6.75746	6.75746	6.58431	6.75746	5.83597	5.83597	5.83597	6.59233	6.59233	6.74818	6.59233
					0.84	7.50963	5.80597	5.80597	5.80597	7.39909	7.39909	6.29904	7.39909	5.80597	5.80597	5.80597	6.72746	6.72746	6.58015	6.72746	5.80597	5.80597	5.80597	6.58872	6.58872	6.7178	6.58872
					0.87	7.50586	5.77597	5.77597	5.77597	7.39127	7.39127	6.27937	7.39127	5.77597	5.77597	5.77597	6.69746	6.69746	6.57586	6.69746	5.77597	5.77597	5.77597	6.58499	6.58499	6.68741	6.58499
					0.9	7.50197	5.74597	5.74597	5.74597	7.38331	7.38331	6.25936	7.38331	5.74597	5.74597	5.74597	6.66746	6.66746	6.57144	6.66746	5.74597	5.74597	5.74597	6.58115	6.58115	6.65702	6.58115
					0.93	7.49797	5.71597	5.71597	5.71597	7.37523	7.37523	6.23902	7.37523	5.71597	5.71597	5.71597	6.63746	6.63746	6.56687	6.63746	5.71597	5.71597	5.71597	6.57718	6.57718	6.62662	6.57718
					0.96	7.49384	5.68597	5.68597	5.68597	7.36702	7.36702	6.21835	7.36702	5.68597	5.68597	5.68597	6.60746	6.60746	6.56217	6.60746	5.68597	5.68597	5.68597	6.5731	6.5731	6.59622	6.5731
					0.99	7.48959	5.65597	5.65597	5.65597	7.35868	7.35868	6.19739	7.35868	5.65597	5.65597	5.65597	6.57746	6.57746	6.55732	6.57746	5.65597	5.65597	5.65597	6.56889	6.56889	6.56581	6.56889
					1.02	7.48522	5.62597	5.62597	5.62597	7.35021	7.35021	6.17613	7.35021	5.62597	5.62597	5.62597	6.54746	6.54746	6.55234	6.54746	5.62597	5.62597	5.62597	6.56457	6.56457	6.53541	6.56457
					1.05	7.48073	5.59597	5.59597	5.59597	7.34161	7.34161	6.15458	7.34161	5.59597	5.59597	5.59597	6.51746	6.51746	6.54722	6.51746	5.59597	5.59597	5.59597	6.56012	6.56012	6.505	6.56012
					1.08	7.47612	5.56597	5.56597	5.56597	7.33287	7.33287	6.13277	7.33287	5.56597	5.56597	5.56597	6.48746	6.48746	6.54196	6.48746	5.56597	5.56597	5.56597	6.55556	6.55556	6.47458	6.55556
					1.11	7.47139	5.53597	5.53597	5.53597	7.32401	7.32401	6.1107	7.32401	5.53597	5.53597	5.53597	6.45746	6.45746	6.53656	6.45746	5.53597	5.53597	5.53597	6.55088	6.55088	6.44416	6.55088
					1.14	7.46653	5.50597	5.50597	5.50597	7.31501	7.31501	6.08838	7.31501	5.50597	5.50597	5.50597	6.42746	6.42746	6.53102	6.42746	5.50597	5.50597	5.50597	6.54607	6.54607	6.41374	6.54607
					1.17	7.46155	5.47597	5.47597	5.47597	7.30588	7.30588	6.06582	7.30588	5.47597	5.47597	5.47597	6.39746	6.39746	6.52534	6.39746	5.47597	5.47597	5.47597	6.54115	6.54115	6.38331	6.54115
					1.2	7.45645	5.44597	5.44597	5.44597	7.29662	7.29662	6.04303	7.29662	5.44597	5.44597	5.44597	6.36746	6.36746	6.51952	6.36746	5.44597	5.44597	5.44597	6.5361	6.5361	6.35288	6.5361
					1.23	7.45123	5.41597	5.41597	5.41597	7.28723	7.28723	6.02002	7.28723	5.41597	5.41597	5.41597	6.33746	6.33746	6.51356	6.33746	5.41597	5.41597	5.41597	6.53093	6.53093	6.32245	6.53093
					1.26	7.44589	5.38597	5.38597	5.38597	7.2777	7.2777	5.9968	7.2777	5.38597	5.38597	5.38597	6.30746	6.30746	6.50746	6.30746	5.38597	5.38597	5.38597	6.52564	6.52564	6.29201	6.52564
					1.29	7.44042	5.35597	5.35597	5.35597	7.26803	7.26803	5.97337	7.26803	5.35597	5.35597	5.35597	6.27746	6.27746	6.50121	6.27746	5.35597	5.35597	5.35597	6.52023	6.52023	6.26156	6.52023
					1.32	7.43483	5.32597	5.32597	5.32597	7.25823	7.25823	5.94975	7.25823	5.32597	5.32597	5.32597	6.24746	6.24746	6.49482	6.24746	5.32597	5.32597	5.32597	6.5147	6.5147	6.23112	6.5147
					1.35	7.42911	5.29597	5.29597	5.29597	7.2483	7.2483	5.92594	7.2483	5.29597	5.29597	5.29597	6.21746	6.21746	6.48829	6.21746	5.29597	5.29597	5.29597	6.50904	6.50904	6.20067	6.50904
					1.38	7.42327	5.26597	5.26597	5.26597	7.23823	7.23823	5.90195	7.23823	5.26597	5.26597	5.26597	6.18746	6.18746	6.48162	6.18746	5.26597	5.26597	5.26597	6.50326	6.50326	6.17021	6.50326
					1.41	7.41731	5.23597	5.23597	5.23597	7.22802	7.22802	5.87779	7.22802	5.23597	5.23597	5.23597	6.15746	6.15746	6.4748	6.15746	5.23597	5.23597	5.23597	6.49736	6.49736	6.13975	6.49736
					1.44	7.41122	5.20597	5.20597	5.20597	7.21768	7.21768	5.85346	7.21768	5.20597	5.20597	5.20597	6.12746	6.12746	6.46784	6.12746	5.20597	5.20597	5.20597	6.49134	6.49134	6.10928	6.49134
					1.47	7.405	5.17597	5.17597	5.17597	7.2072	7.2072	5.82896	7.2072	5.17597	5.17597	5.17597	6.09746	6.09746	6.46073	6.09746	5.17597	5.17597	5.17597	6.48519	6.48519	6.07882	6.48519
					1.5	7.39867	5.14597	5.14597	5.14597	7.19657	7.19657	5.80432	7.19657	5.14597	5.14597	5.14597	6.06746	6.06746	6.45348	6.06746	5.14597	5.14597	5.14597	6.47892	6.47892	6.04834	6.47892
					1.53	7.3922	5.11597	5.11597	5.11597	7.18581	7.18581	5.77952	7.18581	5.11597	5.11597	5.11597	6.03746	6.03746	6.44608	6.03746	5.11597	5.11597	5.11597	6.47252	6.47252	6.01786	6.47252
					1.56	7.38561	5.08597	5.08597	5.08597	7.17492	7.17492	5.75459	7.17492	5.08597	5.08597	5.08597	6.00746	6.00746	6.43854	6.00746	5.08597	5.08597	5.08597	6.466	6.466	5.98738	6.466
					1.59	7.3789	5.05597	5.05597	5.05597	7.16388	7.16388	5.72951	7.16388	5.05597	5.05597	5.05597	5.97746	5.97746	6.43085	5.97746	5.05597	5.05597	5.05597	6.45936	6.45936	5.95689	6.45936
					1.62	7.37205	5.02597	5.02597	5.02597	7.1527	7.1527	5.7043	7.1527	5.02597	5.02597	5.02597	5.94746	5.94746	6.42301	5.94746	5.02597	5.02597	5.02597	6.45259	6.45259	5.9264	6.45259
					1.65	7.36509	4.99597	4.99597	4.99597	7.14137	7.14137	5.67896	7.14137	4.99597	4.99597	4.99597	5.91746	5.91746	6.41503	5.91746	4.99597	4.99597	4.99597	6.44569	6.44569	5.8959	6.44569
					1.68	7.35799	4.96597	4.96597	4.96597	7.12991	7.12991	5.6535	7.12991	4.96597	4.96597	4.96597	5.88746	5.88746	6.40689	5.88746	4.96597	4.96597	4.96597	6.43867	6.43867	5.8654	6.43867
					1.71	7.35077	4.93597	4.93597	4.93597	7.1183	7.1183	5.62793	7.1183	4.93597	4.93597	4.93597	5.85746	5.85746	6.39861	5.85746	4.93597	4.93597	4.93597	6.43153	6.43153	5.83489	6.43153
					1.74	7.34341	4.90597	4.90597	4.90597	7.10655	7.10655	5.60223	7.10655	4.90597	4.90597	4.90597	5.82746	5.82746	6.39018	5.82746	4.90597	4.90597	4.90597	6.42425	6.42425	5.80437	6.42425
					1.77	7.33593	4.87597	4.87597	4.87597	7.09466	7.09466	5.57643	7.09466	4.87597	4.87597	4.87597	5.79746	5.79746	6.3816	5.79746	4.87597	4.87597	4.87597	6.41685	6.41685	5.77386	6.41685
					1.8	7.32832	4.84597	4.84597	4.84597	7.08262	7.08262	5.55052	7.08262	4.84597	4.84597	4.84597	5.76746	5.76746	6.37287	5.76746	4.84597	4.84597	4.84597	6.40933	6.40933	5.74333	6.40933
					1.83	7.32059	4.81597	4.81597	4.81597	7.07043	7.07043	5.5245	7.07043	4.81597	4.81597	4.81597	5.73746	5.73746	6.36399	5.73746	4.81597	4.81597	4.81597	6.40167	6.40167	5.7128	6.40167
					1.86	7.31272	4.78597	4.78597	4.78597	7.0581	7.0581	5.49839	7.0581	4.78597	4.78597	4.78597	5.70746	5.70746	6.35496	5.70746	4.78597	4.78597	4.78597	6.39389	6.39389	5.68227	6.39389
					1.89	7.30472	4.75597	4.75597	4.75597	7.04562	7.04562	5.47218	7.04562	4.75597	4.75597	4.75597	5.67746	5.67746	6.34577	5.67746	4.75597	4.75597	4.75597	6.38598	6.38598	5.65173	6.38598
					1.92	7.29659	4.72597	4.72597	4.72597	7.03299	7.03299	5.44588	7.03299	4.72597	4.72597	4.72597	5.64746	5.64746	6.33643	5.64746	4.72597	4.72597	4.72597	6.37794	6.37794	5.62118	6.37794
					1.95	7.28834	4.69597	4.69597	4.69597	7.02022	7.02022	5.41949	7.02022	4.69597	4.69597	4.69597	5.61746	5.61746	6.32694	5.61746	4.69597	4.69597	4.69597	6.36977	6.36977	5.59063	6.36977
					1.98	7.27995	4.66597	4.66597	4.66597	7.00729	7.00729	5.39301	7.00729	4.66597	4.66597	4.66597	5.58746	5.58746	6.31729	5.58746	4.66597	4.66597	4.66597	6.36147	6.36147	5.56007	6.36147
					2.01	7.27142	4.63597	4.63597	4.63597	6.99422	6.99422	5.36645	6.99422	4.63597	4.63597	4.63597	5.55746	5.55746	6.30749	5.55746	4.63597	4.63597	4.63597	6.35305	6.35305	5.5295	6.35305
					2.04	7.26277	4.60597	4.60597	4.60597	6.98099	6.98099	5.33981	6.98099	4.60597	4.60597	4.60597	5.52746	5.52746	6.29754	5.52746	4.60597	4.60597	4.60597	6.34449	6.34449	5.49893	6.34449
					2.07	7.25399	4.57597	4.57597	4.57597	6.96761	6.96761	5.31309	6.96761	4.57597	4.57597	4.57597	5.49746	5.49746	6.28742	5.49746	4.57597	4.57597	4.57597	6.3358	6.3358	5.46836	6.3358
					2.1	7.24507	4.54597	4.54597	4.54597	6.95408	6.95408	5.28629	6.95408	4.54597	4.54597	4.54597	5.46746	5.46746	6.27715	5.46746	4.54597	4.54597	4.54597	6.32698	6.32698	5.43777	6.32698
					2.13	7.23601	4.51597	4.51597	4.51597	6.94039	6.94039	5.25942	6.94039	4.51597	4.51597	4.51597	5.43746	5.43746	6.26672	5.43746	4.51597	4.51597	4.51597	6.31803	6.31803	5.40718	6.31803
					2.16	7.22683	4.48597	4.48597	4.48597	6.92655	6.92655	5.23248	6.92655	4.48597	4.48597	4.48597	5.40746	5.40746	6.25614	5.40746	4.48597	4.48597	4.48597	6.30894	6.30894	5.37659	6.30894
					2.19	7.21751	4.45597	4.45597	4.45597	6.91255	6.91255	5.20547	6.91255	4.45597	4.45597	4.45597	5.37746	5.37746	6.24539	5.37746	4.45597	4.45597	4.45597	6.29972	6.29972	5.34599	6.29972
					2.22	7.20805	4.42597	4.42597	4.42597	6.8984	6.8984	5.1784	6.8984	4.42597	4.42597	4.42597	5.34746	5.34746	6.23448	5.34746	4.42597	4.42597	4.42597	6.29037	6.29037	5.31538	6.29037
					2.25	7.19846	4.39597	4.39597	4.39597	6.88409	6.88409	5.15126	6.88409	4.39597	4.39597	4.39597	5.31746	5.31746	6.22341	5.31746	4.39597	4.39597	4.39597	6.28089	6.28089	5.28476	6.28089
					2.28	7.18873	4.36597	4.36597	4.36597	6.86962	6.86962	5.12406	6.86962	4.36597	4.36597	4.36597	5.28746	5.28746	6.21218	5.28746	4.36597	4.36597	4.36597	6.27127	6.27127	5.25414	6.27127
					2.31	7.17887	4.33597	4.33597	4.33597	6.85499	6.85499	5.0968	6.85499	4.33597	4.33597	4.33597	5.25746	5.25746	6.20079	5.25746	4.33597	4.33597	4.33597	6.26151	6.26151	5.22351	6.26151
					2.34	7.16887	4.30597	4.30597	4.30597	6.8402	6.8402	5.06948	6.8402	4.30597	4.30597	4.30597	5.22746	5.22746	6.18923	5.22746	4.30597	4.30597	4.30597	6.25163	6.25163	5.19287	6.25163
					2.37	7.15873	4.27597	4.27597	4.27597	6.82525	6.82525	5.0421	6.82525	4.27597	4.27597	4.27597	5.19746	5.19746	6.17751	5.19746	4.27597	4.27597	4.27597	6.2416	6.2416	5.16223	6.2416
					2.4	7.14845	4.24597	4.24597	4.24597	6.81014	6.81014	5.01467	6.81014	4.24597	4.24597	4.24597	5.16746	5.16746	6.16563	5.16746	4.24597	4.24597	4.24597	6.23144	6.23144	5.13157	6.23144
					2.43	7.13803	4.21597	4.21597	4.21597	6.79486	6.79486	4.98718	6.79486	4.21597	4.21597	4.21597	5.13746	5.13746	6.15357	5.13746	4.21597	4.21597	4.21597	6.22114	6.22114	5.10091	6.22114
					2.46	7.12748	4.18597	4.18597	4.18597	6.77942	6.77942	4.95964	6.77942	4.18597	4.18597	4.18597	5.10746	5.10746	6.14135	5.10746	4.18597	4.18597	4.18597	6.2107	6.2107	5.07025	6.2107
					2.49	7.11678	4.15597	4.15597	4.15597	6.76381	6.76381	4.93205	6.76381	4.15597	4.15597	4.15597	5.07746	5.07746	6.12896	5.07746	4.15597	4.15597	4.15597	6.20013	6.20013	5.03957	6.20013
					2.52	7.10594	4.12597	4.12597	4.12597	6.74804	6.74804	4.90442	6.74804	4.12597	4.12597	4.12597	5.04746	5.04746	6.1164	5.04746	4.12597	4.12597	4.12597	6.18942	6.18942	5.00889	6.18942
					2.55	7.09496	4.09597	4.09597	4.09597	6.73209	6.73209	4.87673	6.73209	4.09597	4.09597	4.09597	5.01746	5.01746	6.10367	5.01746	4.09597	4.09597	4.09597	6.17856	6.17856	4.9782	6.17856
					2.58	7.08384	4.06597	4.06597	4.06597	6.71598	6.71598	4.849	6.71598	4.06597	4.06597	4.06597	4.98746	4.98746	6.09077	4.98746	4.06597	4.06597	4.06597	6.16757	6.16757	4.9475	6.16757
					2.61	7.07258	4.03597	4.03597	4.03597	6.6997	6.6997	4.82123	6.6997	4.03597	4.03597	4.03597	4.95746	4.95746	6.0777	4.95746	4.03597	4.03597	4.03597	6.15644	6.15644	4.91679	6.15644
					2.64	7.06117	4.00597	4.00597	4.00597	6.68324	6.68324	4.79341	6.68324	4.00597	4.00597	4.00597	4.92746	4.92746	6.06445	4.92746	4.00597	4.00597	4.00597	6.14516	6.14516	4.88607	6.14516
					2.67	7.04962	3.97597	3.97597	3.97597	6.66662	6.66662	4.76555	6.66662	3.97597	3.97597	3.97597	4.89746	4.89746	6.05103	4.89746	3.97597	3.97597	3.97597	6.13375	6.13375	4.85534	6.13375
					2.7	7.03793	3.94597	3.94597	3.94597	6.64981	6.64981	4.73764	6.64981	3.94597	3.94597	3.94597	4.86746	4.86746	6.03743	4.86746	3.94597	3.94597	3.94597	6.12219	6.12219	4.82461	6.12219
					2.73	7.02609	3.91597	3.91597	3.91597	6.63284	6.63284	4.7097	6.63284	3.91597	3.91597	3.91597	4.83746	4.83746	6.02366	4.83746	3.91597	3.91597	3.91597	6.11049	6.11049	4.79387	6.11049
					2.76	7.0141	3.88597	3.88597	3.88597	6.61568	6.61568	4.68172	6.61568	3.88597	3.88597	3.88597	4.80746	4.80746	6.0097	4.80746	3.88597	3.88597	3.88597	6.09864	6.09864	4.76311	6.09864
					2.79	7.00196	3.85597	3.85597	3.85597	6.59835	6.59835	4.6537	6.59835	3.85597	3.85597	3.85597	4.77746	4.77746	5.99557	4.77746	3.85597	3.85597	3.85597	6.08665	6.08665	4.73235	6.08665
					2.82	6.98968	3.82597	3.82597	3.82597	6.58084	6.58084	4.62565	6.58084	3.82597	3.82597	3.82597	4.74746	4.74746	5.98126	4.74746	3.82597	3.82597	3.82597	6.07451	6.07451	4.70158	6.07451
					2.85	6.97725	3.79597	3.79597	3.79597	6.56314	6.56314	4.59755	6.56314	3.79597	3.79597	3.79597	4.71746	4.71746	5.96676	4.71746	3.79597	3.79597	3.79597	6.06223	6.06223	4.6708	6.06223
					2.88	6.96467	3.76597	3.76597	3.76597	6.54527	6.54527	4.56943	6.54527	3.76597	3.76597	3.76597	4.68746	4.68746	5.95208	4.68746	3.76597	3.76597	3.76597	6.0498	6.0498	4.64	6.0498
					2.91	6.95194	3.73597	3.73597	3.73597	6.52721	6.52721	4.54127	6.52721	3.73597	3.73597	3.73597	4.65746	4.65746	5.93722	4.65746	3.73597	3.73597	3.73597	6.03722	6.03722	4.6092	6.03722
					2.94	6.93906	3.70597	3.70597	3.70597	6.50896	6.50896	4.51307	6.50896	3.70597	3.70597	3.70597	4.62746	4.62746	5.92216	4.62746	3.70597	3.70597	3.70597	6.02449	6.02449	4.57839	6.02449
					2.97	6.92603	3.67597	3.67597	3.67597	6.49053	6.49053	4.48485	6.49053	3.67597	3.67597	3.67597	4.59746	4.59746	5.90693	4.59746	3.67597	3.67597	3.67597	6.01162	6.01162	4.54756	6.01162
					3	6.91285	3.64597	3.64597	3.64597	6.47191	6.47191	4.45659	6.47191	3.64597	3.64597	3.64597	4.56746	4.56746	5.8915	4.56746	3.64597	3.64597	3.64597	5.99859	5.99859	4.51673	5.99859
					3.03	6.89951	3.61597	3.61597	3.61597	6.4531	6.4531	4.4283	6.4531	3.61597	3.61597	3.61597	4.53746	4.53746	5.87588	4.53746	3.61597	3.61597	3.61597	5.98541	5.98541	4.48589	5.98541
					3.06	6.88601	3.58597	3.58597	3.58597	6.4341	6.4341	4.39998	6.4341	3.58597	3.58597	3.58597	4.50746	4.50746	5.86007	4.50746	3.58597	3.58597	3.58597	5.97209	5.97209	4.45503	5.97209
					3.09	6.87237	3.55597	3.55597	3.55597	6.4149	6.4149	4.37164	6.4149	3.55597	3.55597	3.55597	4.47746	4.47746	5.84407	4.47746	3.55597	3.55597	3.55597	5.9586	5.9586	4.42416	5.9586
					3.12	6.85856	3.52597	3.52597	3.52597	6.39551	6.39551	4.34326	6.39551	3.52597	3.52597	3.52597	4.44746	4.44746	5.82787	4.44746	3.52597	3.52597	3.52597	5.94497	5.94497	4.39328	5.94497
					3.15	6.8446	3.49597	3.49597	3.49597	6.37592	6.37592	4.31486	6.37592	3.49597	3.49597	3.49597	4.41746	4.41746	5.81148	4.41746	3.49597	3.49597	3.49597	5.93118	5.93118	4.36239	5.93118
					3.18	6.83048	3.46597	3.46597	3.46597	6.35613	6.35613	4.28643	6.35613	3.46597	3.46597	3.46597	4.38746	4.38746	5.79488	4.38746	3.46597	3.46597	3.46597	5.91724	5.91724	4.33148	5.91724
					3.21	6.81621	3.43597	3.43597	3.43597	6.33614	6.33614	4.25797	6.33614	3.43597	3.43597	3.43597	4.35746	4.35746	5.77809	4.35746	3.43597	3.43597	3.43597	5.90314	5.90314	4.30057	5.90314
					3.24	6.80177	3.40597	3.40597	3.40597	6.31595	6.31595	4.22949	6.31595	3.40597	3.40597	3.40597	4.32746	4.32746	5.7611	4.32746	3.40597	3.40597	3.40597	5.88888	5.88888	4.26964	5.88888
					3.27	6.78717	3.37597	3.37597	3.37597	6.29555	6.29555	4.20098	6.29555	3.37597	3.37597	3.37597	4.29746	4.29746	5.7439	4.29746	3.37597	3.37597	3.37597	5.87446	5.87446	4.2387	5.87446
					3.3	6.77241	3.34597	3.34597	3.34597	6.27495	6.27495	4.17245	6.27495	3.34597	3.34597	3.34597	4.26746	4.26746	5.7265	4.26746	3.34597	3.34597	3.34597	5.85989	5.85989	4.20774	5.85989
					3.33	6.75748	3.31597	3.31597	3.31597	6.25414	6.25414	4.1439	6.25414	3.31597	3.31597	3.31597	4.23746	4.23746	5.70889	4.23746	3.31597	3.31597	3.31597	5.84515	5.84515	4.17677	5.84515
					3.36	6.7424	3.28597	3.28597	3.28597	6.23312	6.23312	4.11532	6.23312	3.28597	3.28597	3.28597	4.20746	4.20746	5.69107	4.20746	3.28597	3.28597	3.28597	5.83025	5.83025	4.14579	5.83025
					3.39	6.72714	3.25597	3.25597	3.25597	6.21189	6.21189	4.08672	6.21189	3.25597	3.25597	3.25597	4.17746	4.17746	5.67304	4.17746	3.25597	3.25597	3.25597	5.81519	5.81519	4.11479	5.81519
					3.42	6.71173	3.22597	3.22597	3.22597	6.19044	6.19044	4.05809	6.19044	3.22597	3.22597	3.22597	4.14746	4.14746	5.6548	4.14746	3.22597	3.22597	3.22597	5.79997	5.79997	4.08378	5.79997
					3.45	6.69614	3.19597	3.19597	3.19597	6.16877	6.16877	4.02945	6.16877	3.19597	3.19597	3.19597	4.11746	4.11746	5.63634	4.11746	3.19597	3.19597	3.19597	5.78458	5.78458	4.05275	5.78458
					3.48	6.68038	3.16597	3.16597	3.16597	6.14689	6.14689	4.00078	6.14689	3.16597	3.16597	3.16597	4.08746	4.08746	5.61766	4.08746	3.16597	3.16597	3.16597	5.76903	5.76903	4.02171	5.76903
					3.51	6.66446	3.13597	3.13597	3.13597	6.12478	6.12478	3.9721	6.12478	3.13597	3.13597	3.13597	4.05746	4.05746	5.59877	4.05746	3.13597	3.13597	3.13597	5.75331	5.75331	3.99065	5.75331
					3.54	6.64836	3.10597	3.10597	3.10597	6.10245	6.10245	3.94339	6.10245	3.10597	3.10597	3.10597	4.02746	4.02746	5.57965	4.02746	3.10597	3.10597	3.10597	5.73743	5.73743	3.95958	5.73743
					3.57	6.63209	3.07597	3.07597	3.07597	6.07989	6.07989	3.91466	6.07989	3.07597	3.07597	3.07597	3.99746	3.99746	5.56032	3.99746	3.07597	3.07597	3.07597	5.72137	5.72137	3.92849	5.72137
					3.6	6.61565	3.04597	3.04597	3.04597	6.05711	6.05711	3.88591	6.05711	3.04597	3.04597	3.04597	3.96746	3.96746	5.54075	3.96746	3.04597	3.04597	3.04597	5.70515	5.70515	3.89738	5.70515
					3.63	6.59904	3.01597	3.01597	3.01597	6.03409	6.03409	3.85715	6.03409	3.01597	3.01597	3.01597	3.93746	3.93746	5.52096	3.93746	3.01597	3.01597	3.01597	5.68875	5.68875	3.86626	5.68875
					3.66	6.58225	2.98597	2.98597	2.98597	6.01084	6.01084	3.82837	6.01084	2.98597	2.98597	2.98597	3.90746	3.90746	5.50093	3.90746	2.98597	2.98597	2.98597	5.67218	5.67218	3.83511	5.67218
					3.69	6.56528	2.95597	2.95597	2.95597	5.98736	5.98736	3.79956	5.98736	2.95597	2.95597	2.95597	3.87746	3.87746	5.48068	3.87746	2.95597	2.95597	2.95597	5.65543	5.65543	3.80396	5.65543
					3.72	6.54813	2.92597	2.92597	2.92597	5.96363	5.96363	3.77074	5.96363	2.92597	2.92597	2.92597	3.84746	3.84746	5.46019	3.84746	2.92597	2.92597	2.92597	5.63852	5.63852	3.77278	5.63852
					3.75	6.5308	2.89597	2.89597	2.89597	5.93966	5.93966	3.74191	5.93966	2.89597	2.89597	2.89597	3.81746	3.81746	5.43946	3.81746	2.89597	2.89597	2.89597	5.62142	5.62142	3.74158	5.62142
					3.78	6.51329	2.86597	2.86597	2.86597	5.91545	5.91545	3.71305	5.91545	2.86597	2.86597	2.86597	3.78746	3.78746	5.41848	3.78746	2.86597	2.86597	2.86597	5.60415	5.60415	3.71037	5.60415
					3.81	6.4956	2.83597	2.83597	2.83597	5.89098	5.89098	3.68418	5.89098	2.83597	2.83597	2.83597	3.75746	3.75746	5.39727	3.75746	2.83597	2.83597	2.83597	5.5867	5.5867	3.67913	5.5867
					3.84	6.47772	2.80597	2.80597	2.80597	5.86627	5.86627	3.65529	5.86627	2.80597	2.80597	2.80597	3.72746	3.72746	5.37581	3.72746	2.80597	2.80597	2.80597	5.56906	5.56906	3.64788	5.56906
					3.87	6.45966	2.77597	2.77597	2.77597	5.8413	5.8413	3.62639	5.8413	2.77597	2.77597	2.77597	3.69746	3.69746	5.3541	3.69746	2.77597	2.77597	2.77597	5.55125	5.55125	3.6166	5.55125
					3.9	6.44141	2.74597	2.74597	2.74597	5.81608	5.81608	3.59747	5.81608	2.74597	2.74597	2.74597	3.66746	3.66746	5.33213	3.66746	2.74597	2.74597	2.74597	5.53325	5.53325	3.5853	5.53325
					3.93	6.42297	2.71597	2.71597	2.71597	5.79059	5.79059	3.56854	5.79059	2.71597	2.71597	2.71597	3.63746	3.63746	5.30991	3.63746	2.71597	2.71597	2.71597	5.51507	5.51507	3.55398	5.51507
					3.96	6.40434	2.68597	2.68597	2.68597	5.76484	5.76484	3.53959	5.76484	2.68597	2.68597	2.68597	3.60746	3.60746	5.28744	3.60746	2.68597	2.68597	2.68597	5.4967	5.4967	3.52264	5.4967
					3.99	6.38551	2.65597	2.65597	2.65597	5.73883	5.73883	3.51063	5.73883	2.65597	2.65597	2.65597	3.57746	3.57746	5.2647	3.57746	2.65597	2.65597	2.65597	5.47814	5.47814	3.49128	5.47814
					4.02	6.3665	2.62597	2.62597	2.62597	5.71254	5.71254	3.48165	5.71254	2.62597	2.62597	2.62597	3.54746	3.54746	5.24169	3.54746	2.62597	2.62597	2.62597	5.45939	5.45939	3.45989	5.45939
					4.05	6.34729	2.59597	2.59597	2.59597	5.68597	5.68597	3.45266	5.68597	2.59597	2.59597	2.59597	3.51746	3.51746	5.21842	3.51746	2.59597	2.59597	2.59597	5.44045	5.44045	3.42848	5.44045
					4.08	6.32788	2.56597	2.56597	2.56597	5.65913	5.65913	3.42365	5.65913	2.56597	2.56597	2.56597	3.48746	3.48746	5.19487	3.48746	2.56597	2.56597	2.56597	5.42132	5.42132	3.39704	5.42132
					4.11	6.30827	2.53597	2.53597	2.53597	5.63201	5.63201	3.39463	5.63201	2.53597	2.53597	2.53597	3.45746	3.45746	5.17105	3.45746	2.53597	2.53597	2.53597	5.40199	5.40199	3.36558	5.40199
					4.14	6.28846	2.50597	2.50597	2.50597	5.60459	5.60459	3.3656	5.60459	2.50597	2.50597	2.50597	3.42746	3.42746	5.14695	3.42746	2.50597	2.50597	2.50597	5.38247	5.38247	3.33409	5.38247
					4.17	6.26845	2.47597	2.47597	2.47597	5.57689	5.57689	3.33656	5.57689	2.47597	2.47597	2.47597	3.39746	3.39746	5.12256	3.39746	2.47597	2.47597	2.47597	5.36275	5.36275	3.30258	5.36275
					4.2	6.24823	2.44597	2.44597	2.44597	5.54889	5.54889	3.3075	5.54889	2.44597	2.44597	2.44597	3.36746	3.36746	5.09789	3.36746	2.44597	2.44597	2.44597	5.34283	5.34283	3.27104	5.34283
					4.23	6.2278	2.41597	2.41597	2.41597	5.5206	5.5206	3.27843	5.5206	2.41597	2.41597	2.41597	3.33746	3.33746	5.07293	3.33746	2.41597	2.41597	2.41597	5.3227	5.3227	3.23946	5.3227
					4.26	6.20717	2.38597	2.38597	2.38597	5.49199	5.49199	3.24935	5.49199	2.38597	2.38597	2.38597	3.30746	3.30746	5.04767	3.30746	2.38597	2.38597	2.38597	5.30237	5.30237	3.20786	5.30237
					4.29	6.18633	2.35597	2.35597	2.35597	5.46308	5.46308	3.22025	5.46308	2.35597	2.35597	2.35597	3.27746	3.27746	5.02211	3.27746	2.35597	2.35597	2.35597	5.28184	5.28184	3.17623	5.28184
					4.32	6.16527	2.32597	2.32597	2.32597	5.43386	5.43386	3.19115	5.43386	2.32597	2.32597	2.32597	3.24746	3.24746	4.99624	3.24746	2.32597	2.32597	2.32597	5.2611	5.2611	3.14457	5.2611
					4.35	6.144	2.29597	2.29597	2.29597	5.40432	5.40432	3.16203	5.40432	2.29597	2.29597	2.29597	3.21746	3.21746	4.97007	3.21746	2.29597	2.29597	2.29597	5.24015	5.24015	3.11288	5.24015
					4.38	6.12251	2.26597	2.26597	2.26597	5.37445	5.37445	3.1329	5.37445	2.26597	2.26597	2.26597	3.18746	3.18746	4.94358	3.18746	2.26597	2.26597	2.26597	5.21899	5.21899	3.08115	5.21899
					4.41	6.1008	2.23597	2.23597	2.23597	5.34425	5.34425	3.10376	5.34425	2.23597	2.23597	2.23597	3.15746	3.15746	4.91677	3.15746	2.23597	2.23597	2.23597	5.19761	5.19761	3.04939	5.19761
					4.44	6.07887	2.20597	2.20597	2.20597	5.31372	5.31372	3.07461	5.31372	2.20597	2.20597	2.20597	3.12746	3.12746	4.88964	3.12746	2.20597	2.20597	2.20597	5.17602	5.17602	3.0176	5.17602
					4.47	6.05671	2.17597	2.17597	2.17597	5.28285	5.28285	3.04545	5.28285	2.17597	2.17597	2.17597	3.09746	3.09746	4.86217	3.09746	2.17597	2.17597	2.17597	5.15421	5.15421	2.98577	5.15421
					4.5	6.03433	2.14597	2.14597	2.14597	5.25164	5.25164	3.01627	5.25164	2.14597	2.14597	2.14597	3.06746	3.06746	4.83438	3.06746	2.14597	2.14597	2.14597	5.13217	5.13217	2.9539	5.13217
					4.53	6.01172	2.11597	2.11597	2.11597	5.22007	5.22007	2.98709	5.22007	2.11597	2.11597	2.11597	3.03746	3.03746	4.80624	3.03746	2.11597	2.11597	2.11597	5.10992	5.10992	2.92199	5.10992
					4.56	5.98888	2.08597	2.08597	2.08597	5.18814	5.18814	2.9579	5.18814	2.08597	2.08597	2.08597	3.00746	3.00746	4.77775	3.00746	2.08597	2.08597	2.08597	5.08744	5.08744	2.89005	5.08744
					4.59	5.9658	2.05597	2.05597	2.05597	5.15584	5.15584	2.9287	5.15584	2.05597	2.05597	2.05597	2.97746	2.97746	4.74891	2.97746	2.05597	2.05597	2.05597	5.06473	5.06473	2.85806	5.06473
					4.62	5.94248	2.02597	2.02597	2.02597	5.12318	5.12318	2.89948	5.12318	2.02597	2.02597	2.02597	2.94746	2.94746	4.71972	2.94746	2.02597	2.02597	2.02597	5.04179	5.04179	2.82603	5.04179
					4.65	5.91893	1.99597	1.99597	1.99597	5.09013	5.09013	2.87026	5.09013	1.99597	1.99597	1.99597	2.91746	2.91746	4.69015	2.91746	1.99597	1.99597	1.99597	5.01862	5.01862	2.79396	5.01862
					4.68	5.89513	1.96597	1.96597	1.96597	5.0567	5.0567	2.84103	5.0567	1.96597	1.96597	1.96597	2.88746	2.88746	4.66022	2.88746	1.96597	1.96597	1.96597	4.99521	4.99521	2.76184	4.99521
					4.71	5.87109	1.93597	1.93597	1.93597	5.02288	5.02288	2.81179	5.02288	1.93597	1.93597	1.93597	2.85746	2.85746	4.6299	2.85746	1.93597	1.93597	1.93597	4.97156	4.97156	2.72968	4.97156
					4.74	5.8468	1.90597	1.90597	1.90597	4.98865	4.98865	2.78254	4.98865	1.90597	1.90597	1.90597	2.82746	2.82746	4.5992	2.82746	1.90597	1.90597	1.90597	4.94768	4.94768	2.69747	4.94768
					4.77	5.82225	1.87597	1.87597	1.87597	4.95402	4.95402	2.75328	4.95402	1.87597	1.87597	1.87597	2.79746	2.79746	4.5681	2.79746	1.87597	1.87597	1.87597	4.92355	4.92355	2.66521	4.92355
					4.8	5.79746	1.84597	1.84597	1.84597	4.91896	4.91896	2.72401	4.91896	1.84597	1.84597	1.84597	2.76746	2.76746	4.5366	2.76746	1.84597	1.84597	1.84597	4.89917	4.89917	2.6329	4.89917
					4.83	5.7724	1.81597	1.81597	1.81597	4.88348	4.88348	2.69474	4.88348	1.81597	1.81597	1.81597	2.73746	2.73746	4.50469	2.73746	1.81597	1.81597	1.81597	4.87454	4.87454	2.60053	4.87454
					4.86	5.74708	1.78597	1.78597	1.78597	4.84757	4.84757	2.66545	4.84757	1.78597	1.78597	1.78597	2.70746	2.70746	4.47236	2.70746	1.78597	1.78597	1.78597	4.84966	4.84966	2.56811	4.84966
					4.89	5.7215	1.75597	1.75597	1.75597	4.8112	4.8112	2.63616	4.8112	1.75597	1.75597	1.75597	2.67746	2.67746	4.4396	2.67746	1.75597	1.75597	1.75597	4.82452	4.82452	2.53563	4.82452
					4.92	5.69565	1.72597	1.72597	1.72597	4.77438	4.77438	2.60686	4.77438	1.72597	1.72597	1.72597	2.64746	2.64746	4.4064	2.64746	1.72597	1.72597	1.72597	4.79912	4.79912	2.50309	4.79912
					4.95	5.66953	1.69597	1.69597	1.69597	4.7371	4.7371	2.57755	4.7371	1.69597	1.69597	1.69597	2.61746	2.61746	4.37276	2.61746	1.69597	1.69597	1.69597	4.77346	4.77346	2.47049	4.77346
					4.98	5.64314	1.66597	1.66597	1.66597	4.69933	4.69933	2.54824	4.69933	1.66597	1.66597	1.66597	2.58746	2.58746	4.33866	2.58746	1.66597	1.66597	1.66597	4.74753	4.74753	2.43783	4.74753
					5.01	5.61646	1.63597	1.63597	1.63597	4.66108	4.66108	2.51891	4.66108	1.63597	1.63597	1.63597	2.55746	2.55746	4.30409	2.55746	1.63597	1.63597	1.63597	4.72133	4.72133	2.4051	4.72133
					5.04	5.5895	1.60597	1.60597	1.60597	4.62233	4.62233	2.48958	4.62233	1.60597	1.60597	1.60597	2.52746	2.52746	4.26903	2.52746	1.60597	1.60597	1.60597	4.69486	4.69486	2.3723	4.69486
					5.07	5.56225	1.57597	1.57597	1.57597	4.58307	4.58307	2.46024	4.58307	1.57597	1.57597	1.57597	2.49746	2.49746	4.23349	2.49746	1.57597	1.57597	1.57597	4.66811	4.66811	2.33943	4.66811
					5.1	5.53471	1.54597	1.54597	1.54597	4.54327	4.54327	2.43089	4.54327	1.54597	1.54597	1.54597	2.46746	2.46746	4.19745	2.46746	1.54597	1.54597	1.54597	4.64108	4.64108	2.30648	4.64108
					5.13	5.50688	1.51597	1.51597	1.51597	4.50294	4.50294	2.40154	4.50294	1.51597	1.51597	1.51597	2.43746	2.43746	4.16089	2.43746	1.51597	1.51597	1.51597	4.61376	4.61376	2.27345	4.61376
					5.16	5.47875	1.48597	1.48597	1.48597	4.46206	4.46206	2.37218	4.46206	1.48597	1.48597	1.48597	2.40746	2.40746	4.1238	2.40746	1.48597	1.48597	1.48597	4.58616	4.58616	2.24035	4.58616
					5.19	5.45031	1.45597	1.45597	1.45597	4.42061	4.42061	2.34281	4.42061	1.45597	1.45597	1.45597	2.37746	2.37746	4.08616	2.37746	1.45597	1.45597	1.45597	4.55826	4.55826	2.20716	4.55826
					5.22	5.42156	1.42597	1.42597	1.42597	4.37857	4.37857	2.31344	4.37857	1.42597	1.42597	1.42597	2.34746	2.34746	4.04797	2.34746	1.42597	1.42597	1.42597	4.53006	4.53006	2.17388	4.53006
					5.25	5.39249	1.39597	1.39597	1.39597	4.33593	4.33593	2.28405	4.33593	1.39597	1.39597	1.39597	2.31746	2.31746	4.00921	2.31746	1.39597	1.39597	1.39597	4.50156	4.50156	2.1405	4.50156
					5.28	5.36311	1.36597	1.36597	1.36597	4.29268	4.29268	2.25466	4.29268	1.36597	1.36597	1.36597	2.28746	2.28746	3.96985	2.28746	1.36597	1.36597	1.36597	4.47276	4.47276	2.10703	4.47276
					5.31	5.33341	1.33597	1.33597	1.33597	4.24878	4.24878	2.22527	4.24878	1.33597	1.33597	1.33597	2.25746	2.25746	3.92988	2.25746	1.33597	1.33597	1.33597	4.44364	4.44364	2.07346	4.44364
					5.34	5.30337	1.30597	1.30597	1.30597	4.20423	4.20423	2.19587	4.20423	1.30597	1.30597	1.30597	2.22746	2.22746	3.88929	2.22746	1.30597	1.30597	1.30597	4.4142	4.4142	2.03978	4.4142
					5.37	5.273	1.27597	1.27597	1.27597	4.159	4.159	2.16646	4.159	1.27597	1.27597	1.27597	2.19746	2.19746	3.84806	2.19746	1.27597	1.27597	1.27597	4.38444	4.38444	2.006	4.38444
					5.4	5.24228	1.24597	1.24597	1.24597	4.11307	4.11307	2.13705	4.11307	1.24597	1.24597	1.24597	2.16746	2.16746	3.80616	2.16746	1.24597	1.24597	1.24597	4.35436	4.35436	1.97209	4.35436
					5.43	5.21122	1.21597	1.21597	1.21597	4.06643	4.06643	2.10762	4.06643	1.21597	1.21597	1.21597	2.13746	2.13746	3.76357	2.13746	1.21597	1.21597	1.21597	4.32394	4.32394	1.93806	4.32394
					5.46	5.17981	1.18597	1.18597	1.18597	4.01903	4.01903	2.0782	4.01903	1.18597	1.18597	1.18597	2.10746	2.10746	3.72027	2.10746	1.18597	1.18597	1.18597	4.29318	4.29318	1.90391	4.29318
					5.49	5.14804	1.15597	1.15597	1.15597	3.97086	3.97086	2.04877	3.97086	1.15597	1.15597	1.15597	2.07746	2.07746	3.67624	2.07746	1.15597	1.15597	1.15597	4.26208	4.26208	1.86962	4.26208
					5.52	5.1159	1.12597	1.12597	1.12597	3.92189	3.92189	2.01933	3.92189	1.12597	1.12597	1.12597	2.04746	2.04746	3.63144	2.04746	1.12597	1.12597	1.12597	4.23063	4.23063	1.83518	4.23063
					5.55	5.08339	1.09597	1.09597	1.09597	3.87209	3.87209	1.98988	3.87209	1.09597	1.09597	1.09597	2.01746	2.01746	3.58586	2.01746	1.09597	1.09597	1.09597	4.19882	4.19882	1.8006	4.19882
					5.58	5.0505	1.06597	1.06597	1.06597	3.82143	3.82143	1.96043	3.82143	1.06597	1.06597	1.06597	1.98746	1.98746	3.53946	1.98746	1.06597	1.06597	1.06597	4.16665	4.16665	1.76585	4.16665
					5.61	5.01722	1.03597	1.03597	1.03597	3.76987	3.76987	1.93098	3.76987	1.03597	1.03597	1.03597	1.95746	1.95746	3.49221	1.95746	1.03597	1.03597	1.03597	4.13411	4.13411	1.73094	4.13411
					5.64	4.98354	1.00597	1.00597	1.00597	3.71738	3.71738	1.90152	3.71738	1.00597	1.00597	1.00597	1.92746	1.92746	3.44407	1.92746	1.00597	1.00597	1.00597	4.10119	4.10119	1.69586	4.10119
					5.67	4.94947	0.975967	0.975967	0.975967	3.66392	3.66392	1.87205	3.66392	0.975967	0.975967	0.975967	1.89746	1.89746	3.39502	1.89746	0.975967	0.975967	0.975967	4.06789	4.06789	1.66058	4.06789
					5.7	4.91498	0.945967	0.945967	0.945967	3.60945	3.60945	1.84258	3.60945	0.945967	0.945967	0.945967	1.86746	1.86746	3.34501	1.86746	0.945967	0.945967	0.945967	4.0342	4.0342	1.6251	4.0342
					5.73	4.88007	0.915967	0.915967	0.915967	3.55392	3.55392	1.8131	3.55392	0.915967	0.915967	0.915967	1.83746	1.83746	3.29399	1.83746	0.915967	0.915967	0.915967	4.00011	4.00011	1.58941	4.00011
					5.76	4.84473	0.885967	0.885967	0.885967	3.49728	3.49728	1.78362	3.49728	0.885967	0.885967	0.885967	1.80746	1.80746	3.24193	1.80746	0.885967	0.885967	0.885967	3.96561	3.96561	1.5535	3.96561
					5.79	4.80896	0.855967	0.855967	0.855967	3.43948	3.43948	1.75413	3.43948	0.855967	0.855967	0.855967	1.77746	1.77746	3.18876	1.77746	0.855967	0.855967	0.855967	3.9307	3.9307	1.51735	3.9307
					5.82	4.77274	0.825967	0.825967	0.825967	3.38046	3.38046	1.72464	3.38046	0.825967	0.825967	0.825967	1.74746	1.74746	3.13445	1.74746	0.825967	0.825967	0.825967	3.89536	3.89536	1.48093	3.89536
					5.85	4.73606	0.795967	0.795967	0.795967	3.32016	3.32016	1.69514	3.32016	0.795967	0.795967	0.795967	1.71746	1.71746	3.07893	1.71746	0.795967	0.795967	0.795967	3.85959	3.85959	1.44424	3.85959
					5.88	4.69892	0.765967	0.765967	0.765967	3.25851	3.25851	1.66564	3.25851	0.765967	0.765967	0.765967	1.68746	1.68746	3.02213	1.68746	0.765967	0.765967	0.765967	3.82337	3.82337	1.40726	3.82337
					5.91	4.66129	0.735967	0.735967	0.735967	3.19544	3.19544	1.63613	3.19544	0.735967	0.735967	0.735967	1.65746	1.65746	2.96398	1.65746	0.735967	0.735967	0.735967	3.78671	3.78671	1.36996	3.78671
					5.94	4.62318	0.705967	0.705967	0.705967	3.13085	3.13085	1.60662	3.13085	0.705967	0.705967	0.705967	1.62746	1.62746	2.90441	1.62746	0.705967	0.705967	0.705967	3.74958	3.74958	1.33231	3.74958
					5.97	4.58456	0.675967	0.675967	0.675967	3.06466	3.06466	1.5771	3.06466	0.675967	0.675967	0.675967	1.59746	1.59746	2.84333	1.59746	0.675967	0.675967	0.675967	3.71197	3.71197	1.29429	3.71197
					6	4.54543	0.645967	0.645967	0.645967	2.99677	2.99677	1.54758	2.99677	0.645967	0.645967	0.645967	1.56746	1.56746	2.78064	1.56746	0.645967	0.645967	0.645967	3.67389	3.67389	1.25588	3.67389
					6.03	4.50577	0.615967	0.615967	0.615967	2.92706	2.92706	1.51805	2.92706	0.615967	0.615967	0.615967	1.53746	1.53746	2.71623	1.53746	0.615967	0.615967	0.615967	3.6353	3.6353	1.21702	3.6353
					6.06	4.46557	0.585967	0.585967	0.585967	2.8554	2.8554	1.48852	2.8554	0.585967	0.585967	0.585967	1.50746	1.50746	2.64999	1.50746	0.585967	0.585967	0.585967	3.59621	3.59621	1.17769	3.59621
					6.09	4.42481	0.555967	0.555967	0.555967	2.78165	2.78165	1.45899	2.78165	0.555967	0.555967	0.555967	1.47746	1.47746	2.58178	1.47746	0.555967	0.555967	0.555967	3.5566	3.5566	1.13783	3.5566
					6.12	4.38348	0.525967	0.525967	0.525967	2.70564	2.70564	1.42945	2.70564	0.525967	0.525967	0.525967	1.44746	1.44746	2.51145	1.44746	0.525967	0.525967	0.525967	3.51645	3.51645	1.0974	3.51645
					6.15	4.34157	0.495967	0.495967	0.495967	2.62718	2.62718	1.3999	2.62718	0.495967	0.495967	0.495967	1.41746	1.41746	2.43881	1.41746	0.495967	0.495967	0.495967	3.47575	3.47575	1.05633	3.47575
					6.18	4.29905	0.465967	0.465967	0.465967	2.54605	2.54605	1.37036	2.54605	0.465967	0.465967	0.465967	1.38746	1.38746	2.36367	1.38746	0.465967	0.465967	0.465967	3.43449	3.43449	1.01456	3.43449
					6.21	4.2559	0.435967	0.435967	0.435967	2.46201	2.46201	1.3408	2.46201	0.435967	0.435967	0.435967	1.35746	1.35746	2.28578	1.35746	0.435967	0.435967	0.435967	3.39265	3.39265	0.972005	3.39265
					6.24	4.21212	0.405967	0.405967	0.405967	2.37475	2.37475	1.31125	2.37475	0.405967	0.405967	0.405967	1.32746	1.32746	2.20488	1.32746	0.405967	0.405967	0.405967	3.35021	3.35021	0.92856	3.35021
					6.27	4.16768	0.375967	0.375967	0.375967	2.28393	2.28393	1.28169	2.28393	0.375967	0.375967	0.375967	1.29746	1.29746	2.12062	1.29746	0.375967	0.375967	0.375967	3.30716	3.30716	0.884113	3.30716
					6.3	4.12256	0.345967	0.345967	0.345967	2.1891	2.1891	1.25212	2.1891	0.345967	0.345967	0.345967	1.26746	1.26746	2.03262	1.26746	0.345967	0.345967	0.345967	3.26348	3.26348	0.83852	3.26348
					6.33	4.07673	0.315967	0.315967	0.315967	2.08977	2.08977	1.22256	2.08977	0.315967	0.315967	0.315967	1.23746	1.23746	1.94038	1.23746	0.315967	0.315967	0.315967	3.21916	3.21916	0.791606	3.21916
					6.36	4.03018	0.285967	0.285967	0.285967	1.98528	1.98528	1.19298	1.98528	0.285967	0.285967	0.285967	1.20746	1.20746	1.84331	1.20746	0.285967	0.285967	0.285967	3.17415	3.17415	0.743151	3.17415
					6.39	3.98288	0.255967	0.255967	0.255967	1.87482	1.87482	1.16341	1.87482	0.255967	0.255967	0.255967	1.17746	1.17746	1.74064	1.17746	0.255967	0.255967	0.255967	3.12846	3.12846	0.692872	3.12846
					6.42	3.9348	0.225967	0.225967	0.225967	1.75731	1.75731	1.13383	1.75731	0.225967	0.225967	0.225967	1.14746	1.14746	1.63138	1.14746	0.225967	0.225967	0.225967	3.08206	3.08206	0.640397	3.08206
					6.45	3.88591	0.195967	0.195967	0.195967	1.63133	1.63133	1.10424	1.63133	0.195967	0.195967	0.195967	1.11746	1.11746	1.51418	1.11746	0.195967	0.195967	0.195967	3.03491	3.03491	0.585222	3.03491
					6.48	3.83619	0.165967	0.165967	0.165967	1.49487	1.49487	1.07465	1.49487	0.165967	0.165967	0.165967	1.08746	1.08746	1.38717	1.08746	0.165967	0.165967	0.165967	2.987	2.987	0.526635	2.987
					6.51	3.7856	0.135967	0.135967	0.135967	1.34496	1.34496	1.04506	1.34496	0.135967	0.135967	0.135967	1.05746	1.05746	1.24758	1.05746	0.135967	0.135967	0.135967	2.9383	2.9383	0.463572	2.9383
					6.54	3.73411	0.105967	0.105967	0.105967	1.17687	1.17687	1.01547	1.17687	0.105967	0.105967	0.105967	1.02746	1.02746	1.09099	1.02746	0.105967	0.105967	0.105967	2.88878	2.88878	0.394323	2.88878
					6.57	3.68168	0.0759667	0.0759667	0.0759667	0.982174	0.982174	0.985871	0.982174	0.0759667	0.0759667	0.0759667	0.997464	0.997464	0.909538	0.997464	0.0759667	0.0759667	0.0759667	2.83841	2.83841	0.31581	2.83841
					6.6	3.62827	0.0459667	0.0459667	0.0459667	0.742615	0.742615	0.956269	0.742615	0.0459667	0.0459667	0.0459667	0.967464	0.967464	0.686172	0.967464	0.0459667	0.0459667	0.0459667	2.78716	2.78716	0.221309	2.78716
					6.63	3.57384	0.0159667	0.0159667	0.0159667	0.397092	0.397092	0.926663	0.397092	0.0159667	0.0159667	0.0159667	0.937464	0.937464	0.363861	0.937464	0.0159667	0.0159667	0.0159667	2.73498	2.73498	0.0881001	2.73498
					6.66	3.51834	-0.0140333	-0.0140333	-0.0140333			0.897054			-0.0140333		0.907464	0.907464		0.907464			-0.0140333	2.68185	2.68185		2.68185
					6.69	3.46173	-0.0440333	-0.0440333	-0.0440333			0.867442			-0.0440333		0.877464	0.877464		0.877464			-0.0440333	2.62772	2.62772		2.62772
					6.72	3.40394	-0.0740333	-0.0740333	-0.0740333			0.837827			-0.0740333		0.847464	0.847464		0.847464			-0.0740333	2.57255	2.57255		2.57255
					6.75	3.34492	-0.104033	-0.104033	-0.104033			0.808208			-0.104033		0.817464	0.817464		0.817464			-0.104033	2.51628	2.51628		2.51628
					6.78	3.28461	-0.134033	-0.134033	-0.134033			0.778586			-0.134033		0.787464	0.787464		0.787464			-0.134033	2.45888	2.45888		2.45888
					6.81	3.22294	-0.164033	-0.164033	-0.164033			0.74896			-0.164033		0.757464	0.757464		0.757464			-0.164033	2.40027	2.40027		2.40027
					6.84	3.15982	-0.194033	-0.194033	-0.194033			0.719332			-0.194033		0.727464	0.727464		0.727464			-0.194033	2.34041	2.34041		2.34041
					6.87	3.09517	-0.224033	-0.224033	-0.224033			0.6897			-0.224033		0.697464	0.697464		0.697464			-0.224033	2.27922	2.27922		2.27922
					6.9	3.0289	-0.254033	-0.254033	-0.254033			0.660065			-0.254033		0.667464	0.667464		0.667464			-0.254033	2.21662	2.21662		2.21662
					6.93	2.9609	-0.284033	-0.284033	-0.284033			0.630427			-0.284033		0.637464	0.637464		0.637464			-0.284033	2.15255	2.15255		2.15255
					6.96	2.89105	-0.314033	-0.314033	-0.314033			0.600786			-0.314033		0.607464	0.607464		0.607464			-0.314033	2.08691	2.08691		2.08691
					6.99	2.81923	-0.344033	-0.344033	-0.344033			0.571143			-0.344033		0.577464	0.577464		0.577464			-0.344033	2.0196	2.0196		2.0196
					7.02	2.74528	-0.374033	-0.374033	-0.374033			0.541496			-0.374033		0.547464	0.547464		0.547464			-0.374033	1.95051	1.95051		1.95051
					7.05	2.66903	-0.404033	-0.404033	-0.404033			0.511846			-0.404033		0.517464	0.517464		0.517464			-0.404033	1.87951	1.87951		1.87951
					7.08	2.59028	-0.434033	-0.434033	-0.434033			0.482194			-0.434033		0.487464	0.487464		0.487464			-0.434033	1.80648	1.80648		1.80648
					7.11	2.50881	-0.464033	-0.464033	-0.464033			0.452538			-0.464033		0.457464	0.457464		0.457464			-0.464033	1.73124	1.73124		1.73124
					7.14	2.42436	-0.494033	-0.494033	-0.494033			0.42288			-0.494033		0.427464	0.427464		0.427464			-0.494033	1.65362	1.65362		1.65362
					7.17	2.33662	-0.524033	-0.524033	-0.524033			0.393219			-0.524033		0.397464	0.397464		0.397464			-0.524033	1.57341	1.57341		1.57341
					7.2	2.24521	-0.554033	-0.554033	-0.554033			0.363555			-0.554033		0.367464	0.367464		0.367464			-0.554033	1.49037	1.49037		1.49037
					7.23	2.14969	-0.584033	-0.584033	-0.584033			0.333889			-0.584033		0.337464	0.337464		0.337464			-0.584033	1.40422	1.40422		1.40422
					7.26	2.04951	-0.614033	-0.614033	-0.614033			0.30422			-0.614033		0.307464	0.307464		0.307464			-0.614033	1.31462	1.31462		1.31462
					7.29	1.94399	-0.644033	-0.644033	-0.644033			0.274548			-0.644033		0.277464	0.277464		0.277464			-0.644033	1.22119	1.22119		1.22119
					7.32	1.83225	-0.674033	-0.674033	-0.674033			0.244873			-0.674033		0.247464	0.247464		0.247464			-0.674033	1.12342	1.12342		1.12342
					7.35	1.71315	-0.704033	-0.704033	-0.704033			0.215196			-0.704033		0.217464	0.217464		0.217464			-0.704033	1.02073	1.02073		1.02073
					7.38	1.58511	-0.734033	-0.734033	-0.734033			0.185517			-0.734033		0.187464	0.187464		0.187464			-0.734033	0.912362	0.912362		0.912362
					7.41	1.44593	-0.764033	-0.764033	-0.764033			0.155835			-0.764033		0.157464	0.157464		0.157464			-0.764033	0.79734	0.79734		0.79734
					7.44	1.29226	-0.794033	-0.794033	-0.794033			0.12615			-0.794033		0.127464	0.127464		0.127464			-0.794033	0.674373	0.674373		0.674373
					7.47	1.11865	-0.824033	-0.824033	-0.824033			0.0964634			-0.824033		0.0974637	0.0974637		0.0974637			-0.824033	0.541676	0.541676		0.541676
					7.5	0.914889	-0.854033	-0.854033	-0.854033			0.066774			-0.854033		0.0674637	0.0674637		0.0674637			-0.854033	0.396663	0.396663		0.396663
					7.53	0.657034	-0.884033	-0.884033	-0.884033			0.0370822			-0.884033		0.0374637	0.0374637		0.0374637			-0.884033	0.235328	0.235328		0.235328
					7.56	0.238231	-0.914033	-0.914033	-0.914033			0.00738801			-0.914033		0.00746373	0.00746373		0.00746373			-0.914033	0.0508258	0.0508258		0.0508258
					7.59		-0.944033	-0.944033	-0.944033			-0.0223085			-0.944033		-0.0225363						-0.944033		-0.170538
					7.62		-0.974033	-0.974033	-0.974033			-0.0520074			-0.974033		-0.0525363						-0.974033		-0.466281
					7.65		-1.00403	-1.00403	-1.00403			-0.0817086			-1.00403		-0.0825363
					7.68		-1.03403	-1.03403	-1.03403			-0.111412			-1.03403		-0.112536
					7.71		-1.06403	-1.06403	-1.06403			-0.141118			-1.06403		-0.142536
					7.74		-1.09403	-1.09403	-1.09403			-0.170826			-1.09403		-0.172536
					7.77		-1.12403	-1.12403	-1.12403			-0.200536			-1.12403		-0.202536
					7.8		-1.15403	-1.15403	-1.15403			-0.230248			-1.15403		-0.232536
					7.83		-1.18403	-1.18403	-1.18403			-0.259962			-1.18403		-0.262536
					7.86		-1.21403	-1.21403	-1.21403			-0.289679			-1.21403		-0.292536
					7.89		-1.24403	-1.24403	-1.24403			-0.319398			-1.24403		-0.322536
					7.92		-1.27403	-1.27403	-1.27403			-0.349118			-1.27403		-0.352536
					7.95		-1.30403	-1.30403	-1.30403			-0.378841			-1.30403		-0.382536
					7.98		-1.33403	-1.33403	-1.33403			-0.408566			-1.33403		-0.412536

## Sheet: x1 - x3
increment	interval			x1	x2	x3 (1)	x3 (2)	x3 (3)	x3 (4)	x3 (5)	x3 (6)	x3 (7)	x3 (8)	x3 (9)	x3 (10)	x3 (11)	x3 (12)	x3 (13)	x3 (14)	x3 (15)	x3 (16)	x3 (17)	x3 (18)	x3 (19)	x3 (20)	x3 (21)	x3 (22)
	start	end		0	1	7.56681	6.64597	6.64597	6.64597	7.56746	7.56746	6.64143	7.56746	6.64597	6.64597	6.64597	6.64532	6.64532	7.56746	6.64532	6.64597	6.64597	6.64597	7.56746	7.56746	6.64523	7.56746
0.03	0	8		0.03		7.56636	6.61597	6.61597	6.61597	7.5631	7.5631	6.63831	7.5631	6.61597	6.61597	6.61597	6.64488	6.64488	7.53716	6.64488	6.61597	6.61597	6.61597	7.53746	7.53746	6.64471	7.53746
				0.06		7.56579	6.58597	6.58597	6.58597	7.55862	7.55862	6.63439	7.55862	6.58597	6.58597	6.58597	6.64431	6.64431	7.50684	6.64431	6.58597	6.58597	6.58597	7.50746	7.50746	6.64407	7.50746
(d1|d3)	1	1		0.09		7.56511	6.55597	6.55597	6.55597	7.55401	7.55401	6.62968	7.55401	6.55597	6.55597	6.55597	6.64364	6.64364	7.47653	6.64364	6.55597	6.55597	6.55597	7.47746	7.47746	6.64329	7.47746
				0.12		7.56431	6.52597	6.52597	6.52597	7.54929	7.54929	6.62418	7.54929	6.52597	6.52597	6.52597	6.64284	6.64284	7.44622	6.64284	6.52597	6.52597	6.52597	7.44746	7.44746	6.64238	7.44746
				0.15		7.56339	6.49597	6.49597	6.49597	7.54444	7.54444	6.61792	7.54444	6.49597	6.49597	6.49597	6.64193	6.64193	7.4159	6.64193	6.49597	6.49597	6.49597	7.41746	7.41746	6.64133	7.41746
				0.18		7.56235	6.46597	6.46597	6.46597	7.53948	7.53948	6.61089	7.53948	6.46597	6.46597	6.46597	6.6409	6.6409	7.38558	6.6409	6.46597	6.46597	6.46597	7.38746	7.38746	6.64015	7.38746
				0.21		7.56119	6.43597	6.43597	6.43597	7.53439	7.53439	6.60312	7.53439	6.43597	6.43597	6.43597	6.63976	6.63976	7.35525	6.63976	6.43597	6.43597	6.43597	7.35746	7.35746	6.63884	7.35746
				0.24		7.55992	6.40597	6.40597	6.40597	7.52918	7.52918	6.59462	7.52918	6.40597	6.40597	6.40597	6.6385	6.6385	7.32493	6.6385	6.40597	6.40597	6.40597	7.32746	7.32746	6.63739	7.32746
				0.27		7.55853	6.37597	6.37597	6.37597	7.52385	7.52385	6.58541	7.52385	6.37597	6.37597	6.37597	6.63712	6.63712	7.2946	6.63712	6.37597	6.37597	6.37597	7.29746	7.29746	6.63581	7.29746
				0.3		7.55702	6.34597	6.34597	6.34597	7.5184	7.5184	6.5755	7.5184	6.34597	6.34597	6.34597	6.63563	6.63563	7.26427	6.63563	6.34597	6.34597	6.34597	7.26746	7.26746	6.6341	7.26746
				0.33		7.5554	6.31597	6.31597	6.31597	7.51282	7.51282	6.56491	7.51282	6.31597	6.31597	6.31597	6.63402	6.63402	7.23393	6.63402	6.31597	6.31597	6.31597	7.23746	7.23746	6.63225	7.23746
				0.36		7.55365	6.28597	6.28597	6.28597	7.50713	7.50713	6.55366	7.50713	6.28597	6.28597	6.28597	6.6323	6.6323	7.2036	6.6323	6.28597	6.28597	6.28597	7.20746	7.20746	6.63026	7.20746
				0.39		7.55179	6.25597	6.25597	6.25597	7.50131	7.50131	6.54177	7.50131	6.25597	6.25597	6.25597	6.63045	6.63045	7.17326	6.63045	6.25597	6.25597	6.25597	7.17746	7.17746	6.62815	7.17746
				0.42		7.54981	6.22597	6.22597	6.22597	7.49537	7.49537	6.52925	7.49537	6.22597	6.22597	6.22597	6.62849	6.62849	7.14291	6.62849	6.22597	6.22597	6.22597	7.14746	7.14746	6.6259	7.14746
				0.45		7.54771	6.19597	6.19597	6.19597	7.4893	7.4893	6.51613	7.4893	6.19597	6.19597	6.19597	6.62642	6.62642	7.11257	6.62642	6.19597	6.19597	6.19597	7.11746	7.11746	6.62351	7.11746
				0.48		7.5455	6.16597	6.16597	6.16597	7.48311	7.48311	6.50242	7.48311	6.16597	6.16597	6.16597	6.62422	6.62422	7.08222	6.62422	6.16597	6.16597	6.16597	7.08746	7.08746	6.62099	7.08746
				0.51		7.54316	6.13597	6.13597	6.13597	7.4768	7.4768	6.48815	7.4768	6.13597	6.13597	6.13597	6.62191	6.62191	7.05187	6.62191	6.13597	6.13597	6.13597	7.05746	7.05746	6.61833	7.05746
				0.54		7.54071	6.10597	6.10597	6.10597	7.47036	7.47036	6.47333	7.47036	6.10597	6.10597	6.10597	6.61948	6.61948	7.02151	6.61948	6.10597	6.10597	6.10597	7.02746	7.02746	6.61554	7.02746
				0.57		7.53813	6.07597	6.07597	6.07597	7.4638	7.4638	6.45798	7.4638	6.07597	6.07597	6.07597	6.61694	6.61694	6.99116	6.61694	6.07597	6.07597	6.07597	6.99746	6.99746	6.61261	6.99746
				0.6		7.53544	6.04597	6.04597	6.04597	7.45712	7.45712	6.44213	7.45712	6.04597	6.04597	6.04597	6.61427	6.61427	6.9608	6.61427	6.04597	6.04597	6.04597	6.96746	6.96746	6.60955	6.96746
				0.63		7.53263	6.01597	6.01597	6.01597	7.4503	7.4503	6.42578	7.4503	6.01597	6.01597	6.01597	6.61149	6.61149	6.93043	6.61149	6.01597	6.01597	6.01597	6.93746	6.93746	6.60635	6.93746
				0.66		7.52971	5.98597	5.98597	5.98597	7.44337	7.44337	6.40896	7.44337	5.98597	5.98597	5.98597	6.60859	6.60859	6.90007	6.60859	5.98597	5.98597	5.98597	6.90746	6.90746	6.60302	6.90746
				0.69		7.52666	5.95597	5.95597	5.95597	7.43631	7.43631	6.39168	7.43631	5.95597	5.95597	5.95597	6.60558	6.60558	6.8697	6.60558	5.95597	5.95597	5.95597	6.87746	6.87746	6.59955	6.87746
				0.72		7.52349	5.92597	5.92597	5.92597	7.42912	7.42912	6.37396	7.42912	5.92597	5.92597	5.92597	6.60244	6.60244	6.83932	6.60244	5.92597	5.92597	5.92597	6.84746	6.84746	6.59594	6.84746
				0.75		7.5202	5.89597	5.89597	5.89597	7.4218	7.4218	6.35582	7.4218	5.89597	5.89597	5.89597	6.59919	6.59919	6.80895	6.59919	5.89597	5.89597	5.89597	6.81746	6.81746	6.5922	6.81746
				0.78		7.5168	5.86597	5.86597	5.86597	7.41436	7.41436	6.33728	7.41436	5.86597	5.86597	5.86597	6.59582	6.59582	6.77857	6.59582	5.86597	5.86597	5.86597	6.78746	6.78746	6.58832	6.78746
				0.81		7.51327	5.83597	5.83597	5.83597	7.40679	7.40679	6.31835	7.40679	5.83597	5.83597	5.83597	6.59233	6.59233	6.74818	6.59233	5.83597	5.83597	5.83597	6.75746	6.75746	6.58431	6.75746
				0.84		7.50963	5.80597	5.80597	5.80597	7.39909	7.39909	6.29904	7.39909	5.80597	5.80597	5.80597	6.58872	6.58872	6.7178	6.58872	5.80597	5.80597	5.80597	6.72746	6.72746	6.58015	6.72746
				0.87		7.50586	5.77597	5.77597	5.77597	7.39127	7.39127	6.27937	7.39127	5.77597	5.77597	5.77597	6.58499	6.58499	6.68741	6.58499	5.77597	5.77597	5.77597	6.69746	6.69746	6.57586	6.69746
				0.9		7.50197	5.74597	5.74597	5.74597	7.38331	7.38331	6.25936	7.38331	5.74597	5.74597	5.74597	6.58115	6.58115	6.65702	6.58115	5.74597	5.74597	5.74597	6.66746	6.66746	6.57144	6.66746
				0.93		7.49797	5.71597	5.71597	5.71597	7.37523	7.37523	6.23902	7.37523	5.71597	5.71597	5.71597	6.57718	6.57718	6.62662	6.57718	5.71597	5.71597	5.71597	6.63746	6.63746	6.56687	6.63746
				0.96		7.49384	5.68597	5.68597	5.68597	7.36702	7.36702	6.21835	7.36702	5.68597	5.68597	5.68597	6.5731	6.5731	6.59622	6.5731	5.68597	5.68597	5.68597	6.60746	6.60746	6.56217	6.60746
				0.99		7.48959	5.65597	5.65597	5.65597	7.35868	7.35868	6.19739	7.35868	5.65597	5.65597	5.65597	6.56889	6.56889	6.56581	6.56889	5.65597	5.65597	5.65597	6.57746	6.57746	6.55732	6.57746
				1.02		7.48522	5.62597	5.62597	5.62597	7.35021	7.35021	6.17613	7.35021	5.62597	5.62597	5.62597	6.56457	6.56457	6.53541	6.56457	5.62597	5.62597	5.62597	6.54746	6.54746	6.55234	6.54746
				1.05		7.48073	5.59597	5.59597	5.59597	7.34161	7.34161	6.15458	7.34161	5.59597	5.59597	5.59597	6.56012	6.56012	6.505	6.56012	5.59597	5.59597	5.59597	6.51746	6.51746	6.54722	6.51746
				1.08		7.47612	5.56597	5.56597	5.56597	7.33287	7.33287	6.13277	7.33287	5.56597	5.56597	5.56597	6.55556	6.55556	6.47458	6.55556	5.56597	5.56597	5.56597	6.48746	6.48746	6.54196	6.48746
				1.11		7.47139	5.53597	5.53597	5.53597	7.32401	7.32401	6.1107	7.32401	5.53597	5.53597	5.53597	6.55088	6.55088	6.44416	6.55088	5.53597	5.53597	5.53597	6.45746	6.45746	6.53656	6.45746
				1.14		7.46653	5.50597	5.50597	5.50597	7.31501	7.31501	6.08838	7.31501	5.50597	5.50597	5.50597	6.54607	6.54607	6.41374	6.54607	5.50597	5.50597	5.50597	6.42746	6.42746	6.53102	6.42746
				1.17		7.46155	5.47597	5.47597	5.47597	7.30588	7.30588	6.06582	7.30588	5.47597	5.47597	5.47597	6.54115	6.54115	6.38331	6.54115	5.47597	5.47597	5.47597	6.39746	6.39746	6.52534	6.39746
				1.2		7.45645	5.44597	5.44597	5.44597	7.29662	7.29662	6.04303	7.29662	5.44597	5.44597	5.44597	6.5361	6.5361	6.35288	6.5361	5.44597	5.44597	5.44597	6.36746	6.36746	6.51952	6.36746
				1.23		7.45123	5.41597	5.41597	5.41597	7.28723	7.28723	6.02002	7.28723	5.41597	5.41597	5.41597	6.53093	6.53093	6.32245	6.53093	5.41597	5.41597	5.41597	6.33746	6.33746	6.51356	6.33746
				1.26		7.44589	5.38597	5.38597	5.38597	7.2777	7.2777	5.9968	7.2777	5.38597	5.38597	5.38597	6.52564	6.52564	6.29201	6.52564	5.38597	5.38597	5.38597	6.30746	6.30746	6.50746	6.30746
				1.29		7.44042	5.35597	5.35597	5.35597	7.26803	7.26803	5.97337	7.26803	5.35597	5.35597	5.35597	6.52023	6.52023	6.26156	6.52023	5.35597	5.35597	5.35597	6.27746	6.27746	6.50121	6.27746
				1.32		7.43483	5.32597	5.32597	5.32597	7.25823	7.25823	5.94975	7.25823	5.32597	5.32597	5.32597	6.5147	6.5147	6.23112	6.5147	5.32597	5.32597	5.32597	6.24746	6.24746	6.49482	6.24746
				1.35		7.42911	5.29597	5.29597	5.29597	7.2483	7.2483	5.92594	7.2483	5.29597	5.29597	5.29597	6.50904	6.50904	6.20067	6.50904	5.29597	5.29597	5.29597	6.21746	6.21746	6.48829	6.21746
				1.38		7.42327	5.26597	5.26597	5.26597	7.23823	7.23823	5.90195	7.23823	5.26597	5.26597	5.26597	6.50326	6.50326	6.17021	6.50326	5.26597	5.26597	5.26597	6.18746	6.18746	6.48162	6.18746
				1.41		7.41731	5.23597	5.23597	5.23597	7.22802	7.22802	5.87779	7.22802	5.23597	5.23597	5.23597	6.49736	6.49736	6.13975	6.49736	5.23597	5.23597	5.23597	6.15746	6.15746	6.4748	6.15746
				1.44		7.41122	5.20597	5.20597	5.20597	7.21768	7.21768	5.85346	7.21768	5.20597	5.20597	5.20597	6.49134	6.49134	6.10928	6.49134	5.20597	5.20597	5.20597	6.12746	6.12746	6.46784	6.12746
				1.47		7.405	5.17597	5.17597	5.17597	7.2072	7.2072	5.82896	7.2072	5.17597	5.17597	5.17597	6.48519	6.48519	6.07882	6.48519	5.17597	5.17597	5.17597	6.09746	6.09746	6.46073	6.09746
				1.5		7.39867	5.14597	5.14597	5.14597	7.19657	7.19657	5.80432	7.19657	5.14597	5.14597	5.14597	6.47892	6.47892	6.04834	6.47892	5.14597	5.14597	5.14597	6.06746	6.06746	6.45348	6.06746
				1.53		7.3922	5.11597	5.11597	5.11597	7.18581	7.18581	5.77952	7.18581	5.11597	5.11597	5.11597	6.47252	6.47252	6.01786	6.47252	5.11597	5.11597	5.11597	6.03746	6.03746	6.44608	6.03746
				1.56		7.38561	5.08597	5.08597	5.08597	7.17492	7.17492	5.75459	7.17492	5.08597	5.08597	5.08597	6.466	6.466	5.98738	6.466	5.08597	5.08597	5.08597	6.00746	6.00746	6.43854	6.00746
				1.59		7.3789	5.05597	5.05597	5.05597	7.16388	7.16388	5.72951	7.16388	5.05597	5.05597	5.05597	6.45936	6.45936	5.95689	6.45936	5.05597	5.05597	5.05597	5.97746	5.97746	6.43085	5.97746
				1.62		7.37205	5.02597	5.02597	5.02597	7.1527	7.1527	5.7043	7.1527	5.02597	5.02597	5.02597	6.45259	6.45259	5.9264	6.45259	5.02597	5.02597	5.02597	5.94746	5.94746	6.42301	5.94746
				1.65		7.36509	4.99597	4.99597	4.99597	7.14137	7.14137	5.67896	7.14137	4.99597	4.99597	4.99597	6.44569	6.44569	5.8959	6.44569	4.99597	4.99597	4.99597	5.91746	5.91746	6.41503	5.91746
				1.68		7.35799	4.96597	4.96597	4.96597	7.12991	7.12991	5.6535	7.12991	4.96597	4.96597	4.96597	6.43867	6.43867	5.8654	6.43867	4.96597	4.96597	4.96597	5.88746	5.88746	6.40689	5.88746
				1.71		7.35077	4.93597	4.93597	4.93597	7.1183	7.1183	5.62793	7.1183	4.93597	4.93597	4.93597	6.43153	6.43153	5.83489	6.43153	4.93597	4.93597	4.93597	5.85746	5.85746	6.39861	5.85746
				1.74		7.34341	4.90597	4.90597	4.90597	7.10655	7.10655	5.60223	7.10655	4.90597	4.90597	4.90597	6.42425	6.42425	5.80437	6.42425	4.90597	4.90597	4.90597	5.82746	5.82746	6.39018	5.82746
				1.77		7.33593	4.87597	4.87597	4.87597	7.09466	7.09466	5.57643	7.09466	4.87597	4.87597	4.87597	6.41685	6.41685	5.77386	6.41685	4.87597	4.87597	4.87597	5.79746	5.79746	6.3816	5.79746
				1.8		7.32832	4.84597	4.84597	4.84597	7.08262	7.08262	5.55052	7.08262	4.84597	4.84597	4.84597	6.40933	6.40933	5.74333	6.40933	4.84597	4.84597	4.84597	5.76746	5.76746	6.37287	5.76746
				1.83		7.32059	4.81597	4.81597	4.81597	7.07043	7.07043	5.5245	7.07043	4.81597	4.81597	4.81597	6.40167	6.40167	5.7128	6.40167	4.81597	4.81597	4.81597	5.73746	5.73746	6.36399	5.73746
				1.86		7.31272	4.78597	4.78597	4.78597	7.0581	7.0581	5.49839	7.0581	4.78597	4.78597	4.78597	6.39389	6.39389	5.68227	6.39389	4.78597	4.78597	4.78597	5.70746	5.70746	6.35496	5.70746
				1.89		7.30472	4.75597	4.75597	4.75597	7.04562	7.04562	5.47218	7.04562	4.75597	4.75597	4.75597	6.38598	6.38598	5.65173	6.38598	4.75597	4.75597	4.75597	5.67746	5.67746	6.34577	5.67746
				1.92		7.29659	4.72597	4.72597	4.72597	7.03299	7.03299	5.44588	7.03299	4.72597	4.72597	4.72597	6.37794	6.37794	5.62118	6.37794	4.72597	4.72597	4.72597	5.64746	5.64746	6.33643	5.64746
				1.95		7.28834	4.69597	4.69597	4.69597	7.02022	7.02022	5.41949	7.02022	4.69597	4.69597	4.69597	6.36977	6.36977	5.59063	6.36977	4.69597	4.69597	4.69597	5.61746	5.61746	6.32694	5.61746
				1.98		7.27995	4.66597	4.66597	4.66597	7.00729	7.00729	5.39301	7.00729	4.66597	4.66597	4.66597	6.36147	6.36147	5.56007	6.36147	4.66597	4.66597	4.66597	5.58746	5.58746	6.31729	5.58746
				2.01		7.27142	4.63597	4.63597	4.63597	6.99422	6.99422	5.36645	6.99422	4.63597	4.63597	4.63597	6.35305	6.35305	5.5295	6.35305	4.63597	4.63597	4.63597	5.55746	5.55746	6.30749	5.55746
				2.04		7.26277	4.60597	4.60597	4.60597	6.98099	6.98099	5.33981	6.98099	4.60597	4.60597	4.60597	6.34449	6.34449	5.49893	6.34449	4.60597	4.60597	4.60597	5.52746	5.52746	6.29754	5.52746
				2.07		7.25399	4.57597	4.57597	4.57597	6.96761	6.96761	5.31309	6.96761	4.57597	4.57597	4.57597	6.3358	6.3358	5.46836	6.3358	4.57597	4.57597	4.57597	5.49746	5.49746	6.28742	5.49746
				2.1		7.24507	4.54597	4.54597	4.54597	6.95408	6.95408	5.28629	6.95408	4.54597	4.54597	4.54597	6.32698	6.32698	5.43777	6.32698	4.54597	4.54597	4.54597	5.46746	5.46746	6.27715	5.46746
				2.13		7.23601	4.51597	4.51597	4.51597	6.94039	6.94039	5.25942	6.94039	4.51597	4.51597	4.51597	6.31803	6.31803	5.40718	6.31803	4.51597	4.51597	4.51597	5.43746	5.43746	6.26672	5.43746
				2.16		7.22683	4.48597	4.48597	4.48597	6.92655	6.92655	5.23248	6.92655	4.48597	4.48597	4.48597	6.30894	6.30894	5.37659	6.30894	4.48597	4.48597	4.48597	5.40746	5.40746	6.25614	5.40746
				2.19		7.21751	4.45597	4.45597	4.45597	6.91255	6.91255	5.20547	6.91255	4.45597	4.45597	4.45597	6.29972	6.29972	5.34599	6.29972	4.45597	4.45597	4.45597	5.37746	5.37746	6.24539	5.37746
				2.22		7.20805	4.42597	4.42597	4.42597	6.8984	6.8984	5.1784	6.8984	4.42597	4.42597	4.42597	6.29037	6.29037	5.31538	6.29037	4.42597	4.42597	4.42597	5.34746	5.34746	6.23448	5.34746
				2.25		7.19846	4.39597	4.39597	4.39597	6.88409	6.88409	5.15126	6.88409	4.39597	4.39597	4.39597	6.28089	6.28089	5.28476	6.28089	4.39597	4.39597	4.39597	5.31746	5.31746	6.22341	5.31746
				2.28		7.18873	4.36597	4.36597	4.36597	6.86962	6.86962	5.12406	6.86962	4.36597	4.36597	4.36597	6.27127	6.27127	5.25414	6.27127	4.36597	4.36597	4.36597	5.28746	5.28746	6.21218	5.28746
				2.31		7.17887	4.33597	4.33597	4.33597	6.85499	6.85499	5.0968	6.85499	4.33597	4.33597	4.33597	6.26151	6.26151	5.22351	6.26151	4.33597	4.33597	4.33597	5.25746	5.25746	6.20079	5.25746
				2.34		7.16887	4.30597	4.30597	4.30597	6.8402	6.8402	5.06948	6.8402	4.30597	4.30597	4.30597	6.25163	6.25163	5.19287	6.25163	4.30597	4.30597	4.30597	5.22746	5.22746	6.18923	5.22746
				2.37		7.15873	4.27597	4.27597	4.27597	6.82525	6.82525	5.0421	6.82525	4.27597	4.27597	4.27597	6.2416	6.2416	5.16223	6.2416	4.27597	4.27597	4.27597	5.19746	5.19746	6.17751	5.19746
				2.4		7.14845	4.24597	4.24597	4.24597	6.81014	6.81014	5.01467	6.81014	4.24597	4.24597	4.24597	6.23144	6.23144	5.13157	6.23144	4.24597	4.24597	4.24597	5.16746	5.16746	6.16563	5.16746
				2.43		7.13803	4.21597	4.21597	4.21597	6.79486	6.79486	4.98718	6.79486	4.21597	4.21597	4.21597	6.22114	6.22114	5.10091	6.22114	4.21597	4.21597	4.21597	5.13746	5.13746	6.15357	5.13746
				2.46		7.12748	4.18597	4.18597	4.18597	6.77942	6.77942	4.95964	6.77942	4.18597	4.18597	4.18597	6.2107	6.2107	5.07025	6.2107	4.18597	4.18597	4.18597	5.10746	5.10746	6.14135	5.10746
				2.49		7.11678	4.15597	4.15597	4.15597	6.76381	6.76381	4.93205	6.76381	4.15597	4.15597	4.15597	6.20013	6.20013	5.03957	6.20013	4.15597	4.15597	4.15597	5.07746	5.07746	6.12896	5.07746
				2.52		7.10594	4.12597	4.12597	4.12597	6.74804	6.74804	4.90442	6.74804	4.12597	4.12597	4.12597	6.18942	6.18942	5.00889	6.18942	4.12597	4.12597	4.12597	5.04746	5.04746	6.1164	5.04746
				2.55		7.09496	4.09597	4.09597	4.09597	6.73209	6.73209	4.87673	6.73209	4.09597	4.09597	4.09597	6.17856	6.17856	4.9782	6.17856	4.09597	4.09597	4.09597	5.01746	5.01746	6.10367	5.01746
				2.58		7.08384	4.06597	4.06597	4.06597	6.71598	6.71598	4.849	6.71598	4.06597	4.06597	4.06597	6.16757	6.16757	4.9475	6.16757	4.06597	4.06597	4.06597	4.98746	4.98746	6.09077	4.98746
				2.61		7.07258	4.03597	4.03597	4.03597	6.6997	6.6997	4.82123	6.6997	4.03597	4.03597	4.03597	6.15644	6.15644	4.91679	6.15644	4.03597	4.03597	4.03597	4.95746	4.95746	6.0777	4.95746
				2.64		7.06117	4.00597	4.00597	4.00597	6.68324	6.68324	4.79341	6.68324	4.00597	4.00597	4.00597	6.14516	6.14516	4.88607	6.14516	4.00597	4.00597	4.00597	4.92746	4.92746	6.06445	4.92746
				2.67		7.04962	3.97597	3.97597	3.97597	6.66662	6.66662	4.76555	6.66662	3.97597	3.97597	3.97597	6.13375	6.13375	4.85534	6.13375	3.97597	3.97597	3.97597	4.89746	4.89746	6.05103	4.89746
				2.7		7.03793	3.94597	3.94597	3.94597	6.64981	6.64981	4.73764	6.64981	3.94597	3.94597	3.94597	6.12219	6.12219	4.82461	6.12219	3.94597	3.94597	3.94597	4.86746	4.86746	6.03743	4.86746
				2.73		7.02609	3.91597	3.91597	3.91597	6.63284	6.63284	4.7097	6.63284	3.91597	3.91597	3.91597	6.11049	6.11049	4.79387	6.11049	3.91597	3.91597	3.91597	4.83746	4.83746	6.02366	4.83746
				2.76		7.0141	3.88597	3.88597	3.88597	6.61568	6.61568	4.68172	6.61568	3.88597	3.88597	3.88597	6.09864	6.09864	4.76311	6.09864	3.88597	3.88597	3.88597	4.80746	4.80746	6.0097	4.80746
				2.79		7.00196	3.85597	3.85597	3.85597	6.59835	6.59835	4.6537	6.59835	3.85597	3.85597	3.85597	6.08665	6.08665	4.73235	6.08665	3.85597	3.85597	3.85597	4.77746	4.77746	5.99557	4.77746
				2.82		6.98968	3.82597	3.82597	3.82597	6.58084	6.58084	4.62565	6.58084	3.82597	3.82597	3.82597	6.07451	6.07451	4.70158	6.07451	3.82597	3.82597	3.82597	4.74746	4.74746	5.98126	4.74746
				2.85		6.97725	3.79597	3.79597	3.79597	6.56314	6.56314	4.59755	6.56314	3.79597	3.79597	3.79597	6.06223	6.06223	4.6708	6.06223	3.79597	3.79597	3.79597	4.71746	4.71746	5.96676	4.71746
				2.88		6.96467	3.76597	3.76597	3.76597	6.54527	6.54527	4.56943	6.54527	3.76597	3.76597	3.76597	6.0498	6.0498	4.64	6.0498	3.76597	3.76597	3.76597	4.68746	4.68746	5.95208	4.68746
				2.91		6.95194	3.73597	3.73597	3.73597	6.52721	6.52721	4.54127	6.52721	3.73597	3.73597	3.73597	6.03722	6.03722	4.6092	6.03722	3.73597	3.73597	3.73597	4.65746	4.65746	5.93722	4.65746
				2.94		6.93906	3.70597	3.70597	3.70597	6.50896	6.50896	4.51307	6.50896	3.70597	3.70597	3.70597	6.02449	6.02449	4.57839	6.02449	3.70597	3.70597	3.70597	4.62746	4.62746	5.92216	4.62746
				2.97		6.92603	3.67597	3.67597	3.67597	6.49053	6.49053	4.48485	6.49053	3.67597	3.67597	3.67597	6.01162	6.01162	4.54756	6.01162	3.67597	3.67597	3.67597	4.59746	4.59746	5.90693	4.59746
				3		6.91285	3.64597	3.64597	3.64597	6.47191	6.47191	4.45659	6.47191	3.64597	3.64597	3.64597	5.99859	5.99859	4.51673	5.99859	3.64597	3.64597	3.64597	4.56746	4.56746	5.8915	4.56746
				3.03		6.89951	3.61597	3.61597	3.61597	6.4531	6.4531	4.4283	6.4531	3.61597	3.61597	3.61597	5.98541	5.98541	4.48589	5.98541	3.61597	3.61597	3.61597	4.53746	4.53746	5.87588	4.53746
				3.06		6.88601	3.58597	3.58597	3.58597	6.4341	6.4341	4.39998	6.4341	3.58597	3.58597	3.58597	5.97209	5.97209	4.45503	5.97209	3.58597	3.58597	3.58597	4.50746	4.50746	5.86007	4.50746
				3.09		6.87237	3.55597	3.55597	3.55597	6.4149	6.4149	4.37164	6.4149	3.55597	3.55597	3.55597	5.9586	5.9586	4.42416	5.9586	3.55597	3.55597	3.55597	4.47746	4.47746	5.84407	4.47746
				3.12		6.85856	3.52597	3.52597	3.52597	6.39551	6.39551	4.34326	6.39551	3.52597	3.52597	3.52597	5.94497	5.94497	4.39328	5.94497	3.52597	3.52597	3.52597	4.44746	4.44746	5.82787	4.44746
				3.15		6.8446	3.49597	3.49597	3.49597	6.37592	6.37592	4.31486	6.37592	3.49597	3.49597	3.49597	5.93118	5.93118	4.36239	5.93118	3.49597	3.49597	3.49597	4.41746	4.41746	5.81148	4.41746
				3.18		6.83048	3.46597	3.46597	3.46597	6.35613	6.35613	4.28643	6.35613	3.46597	3.46597	3.46597	5.91724	5.91724	4.33148	5.91724	3.46597	3.46597	3.46597	4.38746	4.38746	5.79488	4.38746
				3.21		6.81621	3.43597	3.43597	3.43597	6.33614	6.33614	4.25797	6.33614	3.43597	3.43597	3.43597	5.90314	5.90314	4.30057	5.90314	3.43597	3.43597	3.43597	4.35746	4.35746	5.77809	4.35746
				3.24		6.80177	3.40597	3.40597	3.40597	6.31595	6.31595	4.22949	6.31595	3.40597	3.40597	3.40597	5.88888	5.88888	4.26964	5.88888	3.40597	3.40597	3.40597	4.32746	4.32746	5.7611	4.32746
				3.27		6.78717	3.37597	3.37597	3.37597	6.29555	6.29555	4.20098	6.29555	3.37597	3.37597	3.37597	5.87446	5.87446	4.2387	5.87446	3.37597	3.37597	3.37597	4.29746	4.29746	5.7439	4.29746
				3.3		6.77241	3.34597	3.34597	3.34597	6.27495	6.27495	4.17245	6.27495	3.34597	3.34597	3.34597	5.85989	5.85989	4.20774	5.85989	3.34597	3.34597	3.34597	4.26746	4.26746	5.7265	4.26746
				3.33		6.75748	3.31597	3.31597	3.31597	6.25414	6.25414	4.1439	6.25414	3.31597	3.31597	3.31597	5.84515	5.84515	4.17677	5.84515	3.31597	3.31597	3.31597	4.23746	4.23746	5.70889	4.23746
				3.36		6.7424	3.28597	3.28597	3.28597	6.23312	6.23312	4.11532	6.23312	3.28597	3.28597	3.28597	5.83025	5.83025	4.14579	5.83025	3.28597	3.28597	3.28597	4.20746	4.20746	5.69107	4.20746
				3.39		6.72714	3.25597	3.25597	3.25597	6.21189	6.21189	4.08672	6.21189	3.25597	3.25597	3.25597	5.81519	5.81519	4.11479	5.81519	3.25597	3.25597	3.25597	4.17746	4.17746	5.67304	4.17746
				3.42		6.71173	3.22597	3.22597	3.22597	6.19044	6.19044	4.05809	6.19044	3.22597	3.22597	3.22597	5.79997	5.79997	4.08378	5.79997	3.22597	3.22597	3.22597	4.14746	4.14746	5.6548	4.14746
				3.45		6.69614	3.19597	3.19597	3.19597	6.16877	6.16877	4.02945	6.16877	3.19597	3.19597	3.19597	5.78458	5.78458	4.05275	5.78458	3.19597	3.19597	3.19597	4.11746	4.11746	5.63634	4.11746
				3.48		6.68038	3.16597	3.16597	3.16597	6.14689	6.14689	4.00078	6.14689	3.16597	3.16597	3.16597	5.76903	5.76903	4.02171	5.76903	3.16597	3.16597	3.16597	4.08746	4.08746	5.61766	4.08746
				3.51		6.66446	3.13597	3.13597	3.13597	6.12478	6.12478	3.9721	6.12478	3.13597	3.13597	3.13597	5.75331	5.75331	3.99065	5.75331	3.13597	3.13597	3.13597	4.05746	4.05746	5.59877	4.05746
				3.54		6.64836	3.10597	3.10597	3.10597	6.10245	6.10245	3.94339	6.10245	3.10597	3.10597	3.10597	5.73743	5.73743	3.95958	5.73743	3.10597	3.10597	3.10597	4.02746	4.02746	5.57965	4.02746
				3.57		6.63209	3.07597	3.07597	3.07597	6.07989	6.07989	3.91466	6.07989	3.07597	3.07597	3.07597	5.72137	5.72137	3.92849	5.72137	3.07597	3.07597	3.07597	3.99746	3.99746	5.56032	3.99746
				3.6		6.61565	3.04597	3.04597	3.04597	6.05711	6.05711	3.88591	6.05711	3.04597	3.04597	3.04597	5.70515	5.70515	3.89738	5.70515	3.04597	3.04597	3.04597	3.96746	3.96746	5.54075	3.96746
				3.63		6.59904	3.01597	3.01597	3.01597	6.03409	6.03409	3.85715	6.03409	3.01597	3.01597	3.01597	5.68875	5.68875	3.86626	5.68875	3.01597	3.01597	3.01597	3.93746	3.93746	5.52096	3.93746
				3.66		6.58225	2.98597	2.98597	2.98597	6.01084	6.01084	3.82837	6.01084	2.98597	2.98597	2.98597	5.67218	5.67218	3.83511	5.67218	2.98597	2.98597	2.98597	3.90746	3.90746	5.50093	3.90746
				3.69		6.56528	2.95597	2.95597	2.95597	5.98736	5.98736	3.79956	5.98736	2.95597	2.95597	2.95597	5.65543	5.65543	3.80396	5.65543	2.95597	2.95597	2.95597	3.87746	3.87746	5.48068	3.87746
				3.72		6.54813	2.92597	2.92597	2.92597	5.96363	5.96363	3.77074	5.96363	2.92597	2.92597	2.92597	5.63852	5.63852	3.77278	5.63852	2.92597	2.92597	2.92597	3.84746	3.84746	5.46019	3.84746
				3.75		6.5308	2.89597	2.89597	2.89597	5.93966	5.93966	3.74191	5.93966	2.89597	2.89597	2.89597	5.62142	5.62142	3.74158	5.62142	2.89597	2.89597	2.89597	3.81746	3.81746	5.43946	3.81746
				3.78		6.51329	2.86597	2.86597	2.86597	5.91545	5.91545	3.71305	5.91545	2.86597	2.86597	2.86597	5.60415	5.60415	3.71037	5.60415	2.86597	2.86597	2.86597	3.78746	3.78746	5.41848	3.78746
				3.81		6.4956	2.83597	2.83597	2.83597	5.89098	5.89098	3.68418	5.89098	2.83597	2.83597	2.83597	5.5867	5.5867	3.67913	5.5867	2.83597	2.83597	2.83597	3.75746	3.75746	5.39727	3.75746
				3.84		6.47772	2.80597	2.80597	2.80597	5.86627	5.86627	3.65529	5.86627	2.80597	2.80597	2.80597	5.56906	5.56906	3.64788	5.56906	2.80597	2.80597	2.80597	3.72746	3.72746	5.37581	3.72746
				3.87		6.45966	2.77597	2.77597	2.77597	5.8413	5.8413	3.62639	5.8413	2.77597	2.77597	2.77597	5.55125	5.55125	3.6166	5.55125	2.77597	2.77597	2.77597	3.69746	3.69746	5.3541	3.69746
				3.9		6.44141	2.74597	2.74597	2.74597	5.81608	5.81608	3.59747	5.81608	2.74597	2.74597	2.74597	5.53325	5.53325	3.5853	5.53325	2.74597	2.74597	2.74597	3.66746	3.66746	5.33213	3.66746
				3.93		6.42297	2.71597	2.71597	2.71597	5.79059	5.79059	3.56854	5.79059	2.71597	2.71597	2.71597	5.51507	5.51507	3.55398	5.51507	2.71597	2.71597	2.71597	3.63746	3.63746	5.30991	3.63746
				3.96		6.40434	2.68597	2.68597	2.68597	5.76484	5.76484	3.53959	5.76484	2.68597	2.68597	2.68597	5.4967	5.4967	3.52264	5.4967	2.68597	2.68597	2.68597	3.60746	3.60746	5.28744	3.60746
				3.99		6.38551	2.65597	2.65597	2.65597	5.73883	5.73883	3.51063	5.73883	2.65597	2.65597	2.65597	5.47814	5.47814	3.49128	5.47814	2.65597	2.65597	2.65597	3.57746	3.57746	5.2647	3.57746
				4.02		6.3665	2.62597	2.62597	2.62597	5.71254	5.71254	3.48165	5.71254	2.62597	2.62597	2.62597	5.45939	5.45939	3.45989	5.45939	2.62597	2.62597	2.62597	3.54746	3.54746	5.24169	3.54746
				4.05		6.34729	2.59597	2.59597	2.59597	5.68597	5.68597	3.45266	5.68597	2.59597	2.59597	2.59597	5.44045	5.44045	3.42848	5.44045	2.59597	2.59597	2.59597	3.51746	3.51746	5.21842	3.51746
				4.08		6.32788	2.56597	2.56597	2.56597	5.65913	5.65913	3.42365	5.65913	2.56597	2.56597	2.56597	5.42132	5.42132	3.39704	5.42132	2.56597	2.56597	2.56597	3.48746	3.48746	5.19487	3.48746
				4.11		6.30827	2.53597	2.53597	2.53597	5.63201	5.63201	3.39463	5.63201	2.53597	2.53597	2.53597	5.40199	5.40199	3.36558	5.40199	2.53597	2.53597	2.53597	3.45746	3.45746	5.17105	3.45746
				4.14		6.28846	2.50597	2.50597	2.50597	5.60459	5.60459	3.3656	5.60459	2.50597	2.50597	2.50597	5.38247	5.38247	3.33409	5.38247	2.50597	2.50597	2.50597	3.42746	3.42746	5.14695	3.42746
				4.17		6.26845	2.47597	2.47597	2.47597	5.57689	5.57689	3.33656	5.57689	2.47597	2.47597	2.47597	5.36275	5.36275	3.30258	5.36275	2.47597	2.47597	2.47597	3.39746	3.39746	5.12256	3.39746
				4.2		6.24823	2.44597	2.44597	2.44597	5.54889	5.54889	3.3075	5.54889	2.44597	2.44597	2.44597	5.34283	5.34283	3.27104	5.34283	2.44597	2.44597	2.44597	3.36746	3.36746	5.09789	3.36746
				4.23		6.2278	2.41597	2.41597	2.41597	5.5206	5.5206	3.27843	5.5206	2.41597	2.41597	2.41597	5.3227	5.3227	3.23946	5.3227	2.41597	2.41597	2.41597	3.33746	3.33746	5.07293	3.33746
				4.26		6.20717	2.38597	2.38597	2.38597	5.49199	5.49199	3.24935	5.49199	2.38597	2.38597	2.38597	5.30237	5.30237	3.20786	5.30237	2.38597	2.38597	2.38597	3.30746	3.30746	5.04767	3.30746
				4.29		6.18633	2.35597	2.35597	2.35597	5.46308	5.46308	3.22025	5.46308	2.35597	2.35597	2.35597	5.28184	5.28184	3.17623	5.28184	2.35597	2.35597	2.35597	3.27746	3.27746	5.02211	3.27746
				4.32		6.16527	2.32597	2.32597	2.32597	5.43386	5.43386	3.19115	5.43386	2.32597	2.32597	2.32597	5.2611	5.2611	3.14457	5.2611	2.32597	2.32597	2.32597	3.24746	3.24746	4.99624	3.24746
				4.35		6.144	2.29597	2.29597	2.29597	5.40432	5.40432	3.16203	5.40432	2.29597	2.29597	2.29597	5.24015	5.24015	3.11288	5.24015	2.29597	2.29597	2.29597	3.21746	3.21746	4.97007	3.21746
				4.38		6.12251	2.26597	2.26597	2.26597	5.37445	5.37445	3.1329	5.37445	2.26597	2.26597	2.26597	5.21899	5.21899	3.08115	5.21899	2.26597	2.26597	2.26597	3.18746	3.18746	4.94358	3.18746
				4.41		6.1008	2.23597	2.23597	2.23597	5.34425	5.34425	3.10376	5.34425	2.23597	2.23597	2.23597	5.19761	5.19761	3.04939	5.19761	2.23597	2.23597	2.23597	3.15746	3.15746	4.91677	3.15746
				4.44		6.07887	2.20597	2.20597	2.20597	5.31372	5.31372	3.07461	5.31372	2.20597	2.20597	2.20597	5.17602	5.17602	3.0176	5.17602	2.20597	2.20597	2.20597	3.12746	3.12746	4.88964	3.12746
				4.47		6.05671	2.17597	2.17597	2.17597	5.28285	5.28285	3.04545	5.28285	2.17597	2.17597	2.17597	5.15421	5.15421	2.98577	5.15421	2.17597	2.17597	2.17597	3.09746	3.09746	4.86217	3.09746
				4.5		6.03433	2.14597	2.14597	2.14597	5.25164	5.25164	3.01627	5.25164	2.14597	2.14597	2.14597	5.13217	5.13217	2.9539	5.13217	2.14597	2.14597	2.14597	3.06746	3.06746	4.83438	3.06746
				4.53		6.01172	2.11597	2.11597	2.11597	5.22007	5.22007	2.98709	5.22007	2.11597	2.11597	2.11597	5.10992	5.10992	2.92199	5.10992	2.11597	2.11597	2.11597	3.03746	3.03746	4.80624	3.03746
				4.56		5.98888	2.08597	2.08597	2.08597	5.18814	5.18814	2.9579	5.18814	2.08597	2.08597	2.08597	5.08744	5.08744	2.89005	5.08744	2.08597	2.08597	2.08597	3.00746	3.00746	4.77775	3.00746
				4.59		5.9658	2.05597	2.05597	2.05597	5.15584	5.15584	2.9287	5.15584	2.05597	2.05597	2.05597	5.06473	5.06473	2.85806	5.06473	2.05597	2.05597	2.05597	2.97746	2.97746	4.74891	2.97746
				4.62		5.94248	2.02597	2.02597	2.02597	5.12318	5.12318	2.89948	5.12318	2.02597	2.02597	2.02597	5.04179	5.04179	2.82603	5.04179	2.02597	2.02597	2.02597	2.94746	2.94746	4.71972	2.94746
				4.65		5.91893	1.99597	1.99597	1.99597	5.09013	5.09013	2.87026	5.09013	1.99597	1.99597	1.99597	5.01862	5.01862	2.79396	5.01862	1.99597	1.99597	1.99597	2.91746	2.91746	4.69015	2.91746
				4.68		5.89513	1.96597	1.96597	1.96597	5.0567	5.0567	2.84103	5.0567	1.96597	1.96597	1.96597	4.99521	4.99521	2.76184	4.99521	1.96597	1.96597	1.96597	2.88746	2.88746	4.66022	2.88746
				4.71		5.87109	1.93597	1.93597	1.93597	5.02288	5.02288	2.81179	5.02288	1.93597	1.93597	1.93597	4.97156	4.97156	2.72968	4.97156	1.93597	1.93597	1.93597	2.85746	2.85746	4.6299	2.85746
				4.74		5.8468	1.90597	1.90597	1.90597	4.98865	4.98865	2.78254	4.98865	1.90597	1.90597	1.90597	4.94768	4.94768	2.69747	4.94768	1.90597	1.90597	1.90597	2.82746	2.82746	4.5992	2.82746
				4.77		5.82225	1.87597	1.87597	1.87597	4.95402	4.95402	2.75328	4.95402	1.87597	1.87597	1.87597	4.92355	4.92355	2.66521	4.92355	1.87597	1.87597	1.87597	2.79746	2.79746	4.5681	2.79746
				4.8		5.79746	1.84597	1.84597	1.84597	4.91896	4.91896	2.72401	4.91896	1.84597	1.84597	1.84597	4.89917	4.89917	2.6329	4.89917	1.84597	1.84597	1.84597	2.76746	2.76746	4.5366	2.76746
				4.83		5.7724	1.81597	1.81597	1.81597	4.88348	4.88348	2.69474	4.88348	1.81597	1.81597	1.81597	4.87454	4.87454	2.60053	4.87454	1.81597	1.81597	1.81597	2.73746	2.73746	4.50469	2.73746
				4.86		5.74708	1.78597	1.78597	1.78597	4.84757	4.84757	2.66545	4.84757	1.78597	1.78597	1.78597	4.84966	4.84966	2.56811	4.84966	1.78597	1.78597	1.78597	2.70746	2.70746	4.47236	2.70746
				4.89		5.7215	1.75597	1.75597	1.75597	4.8112	4.8112	2.63616	4.8112	1.75597	1.75597	1.75597	4.82452	4.82452	2.53563	4.82452	1.75597	1.75597	1.75597	2.67746	2.67746	4.4396	2.67746
				4.92		5.69565	1.72597	1.72597	1.72597	4.77438	4.77438	2.60686	4.77438	1.72597	1.72597	1.72597	4.79912	4.79912	2.50309	4.79912	1.72597	1.72597	1.72597	2.64746	2.64746	4.4064	2.64746
				4.95		5.66953	1.69597	1.69597	1.69597	4.7371	4.7371	2.57755	4.7371	1.69597	1.69597	1.69597	4.77346	4.77346	2.47049	4.77346	1.69597	1.69597	1.69597	2.61746	2.61746	4.37276	2.61746
				4.98		5.64314	1.66597	1.66597	1.66597	4.69933	4.69933	2.54824	4.69933	1.66597	1.66597	1.66597	4.74753	4.74753	2.43783	4.74753	1.66597	1.66597	1.66597	2.58746	2.58746	4.33866	2.58746
				5.01		5.61646	1.63597	1.63597	1.63597	4.66108	4.66108	2.51891	4.66108	1.63597	1.63597	1.63597	4.72133	4.72133	2.4051	4.72133	1.63597	1.63597	1.63597	2.55746	2.55746	4.30409	2.55746
				5.04		5.5895	1.60597	1.60597	1.60597	4.62233	4.62233	2.48958	4.62233	1.60597	1.60597	1.60597	4.69486	4.69486	2.3723	4.69486	1.60597	1.60597	1.60597	2.52746	2.52746	4.26903	2.52746
				5.07		5.56225	1.57597	1.57597	1.57597	4.58307	4.58307	2.46024	4.58307	1.57597	1.57597	1.57597	4.66811	4.66811	2.33943	4.66811	1.57597	1.57597	1.57597	2.49746	2.49746	4.23349	2.49746
				5.1		5.53471	1.54597	1.54597	1.54597	4.54327	4.54327	2.43089	4.54327	1.54597	1.54597	1.54597	4.64108	4.64108	2.30648	4.64108	1.54597	1.54597	1.54597	2.46746	2.46746	4.19745	2.46746
				5.13		5.50688	1.51597	1.51597	1.51597	4.50294	4.50294	2.40154	4.50294	1.51597	1.51597	1.51597	4.61376	4.61376	2.27345	4.61376	1.51597	1.51597	1.51597	2.43746	2.43746	4.16089	2.43746
				5.16		5.47875	1.48597	1.48597	1.48597	4.46206	4.46206	2.37218	4.46206	1.48597	1.48597	1.48597	4.58616	4.58616	2.24035	4.58616	1.48597	1.48597	1.48597	2.40746	2.40746	4.1238	2.40746
				5.19		5.45031	1.45597	1.45597	1.45597	4.42061	4.42061	2.34281	4.42061	1.45597	1.45597	1.45597	4.55826	4.55826	2.20716	4.55826	1.45597	1.45597	1.45597	2.37746	2.37746	4.08616	2.37746
				5.22		5.42156	1.42597	1.42597	1.42597	4.37857	4.37857	2.31344	4.37857	1.42597	1.42597	1.42597	4.53006	4.53006	2.17388	4.53006	1.42597	1.42597	1.42597	2.34746	2.34746	4.04797	2.34746
				5.25		5.39249	1.39597	1.39597	1.39597	4.33593	4.33593	2.28405	4.33593	1.39597	1.39597	1.39597	4.50156	4.50156	2.1405	4.50156	1.39597	1.39597	1.39597	2.31746	2.31746	4.00921	2.31746
				5.28		5.36311	1.36597	1.36597	1.36597	4.29268	4.29268	2.25466	4.29268	1.36597	1.36597	1.36597	4.47276	4.47276	2.10703	4.47276	1.36597	1.36597	1.36597	2.28746	2.28746	3.96985	2.28746
				5.31		5.33341	1.33597	1.33597	1.33597	4.24878	4.24878	2.22527	4.24878	1.33597	1.33597	1.33597	4.44364	4.44364	2.07346	4.44364	1.33597	1.33597	1.33597	2.25746	2.25746	3.92988	2.25746
				5.34		5.30337	1.30597	1.30597	1.30597	4.20423	4.20423	2.19587	4.20423	1.30597	1.30597	1.30597	4.4142	4.4142	2.03978	4.4142	1.30597	1.30597	1.30597	2.22746	2.22746	3.88929	2.22746
				5.37		5.273	1.27597	1.27597	1.27597	4.159	4.159	2.16646	4.159	1.27597	1.27597	1.27597	4.38444	4.38444	2.006	4.38444	1.27597	1.27597	1.27597	2.19746	2.19746	3.84806	2.19746
				5.4		5.24228	1.24597	1.24597	1.24597	4.11307	4.11307	2.13705	4.11307	1.24597	1.24597	1.24597	4.35436	4.35436	1.97209	4.35436	1.24597	1.24597	1.24597	2.16746	2.16746	3.80616	2.16746
				5.43		5.21122	1.21597	1.21597	1.21597	4.06643	4.06643	2.10762	4.06643	1.21597	1.21597	1.21597	4.32394	4.32394	1.93806	4.32394	1.21597	1.21597	1.21597	2.13746	2.13746	3.76357	2.13746
				5.46		5.17981	1.18597	1.18597	1.18597	4.01903	4.01903	2.0782	4.01903	1.18597	1.18597	1.18597	4.29318	4.29318	1.90391	4.29318	1.18597	1.18597	1.18597	2.10746	2.10746	3.72027	2.10746
				5.49		5.14804	1.15597	1.15597	1.15597	3.97086	3.97086	2.04877	3.97086	1.15597	1.15597	1.15597	4.26208	4.26208	1.86962	4.26208	1.15597	1.15597	1.15597	2.07746	2.07746	3.67624	2.07746
				5.52		5.1159	1.12597	1.12597	1.12597	3.92189	3.92189	2.01933	3.92189	1.12597	1.12597	1.12597	4.23063	4.23063	1.83518	4.23063	1.12597	1.12597	1.12597	2.04746	2.04746	3.63144	2.04746
				5.55		5.08339	1.09597	1.09597	1.09597	3.87209	3.87209	1.98988	3.87209	1.09597	1.09597	1.09597	4.19882	4.19882	1.8006	4.19882	1.09597	1.09597	1.09597	2.01746	2.01746	3.58586	2.01746
				5.58		5.0505	1.06597	1.06597	1.06597	3.82143	3.82143	1.96043	3.82143	1.06597	1.06597	1.06597	4.16665	4.16665	1.76585	4.16665	1.06597	1.06597	1.06597	1.98746	1.98746	3.53946	1.98746
				5.61		5.01722	1.03597	1.03597	1.03597	3.76987	3.76987	1.93098	3.76987	1.03597	1.03597	1.03597	4.13411	4.13411	1.73094	4.13411	1.03597	1.03597	1.03597	1.95746	1.95746	3.49221	1.95746
				5.64		4.98354	1.00597	1.00597	1.00597	3.71738	3.71738	1.90152	3.71738	1.00597	1.00597	1.00597	4.10119	4.10119	1.69586	4.10119	1.00597	1.00597	1.00597	1.92746	1.92746	3.44407	1.92746
				5.67		4.94947	0.975967	0.975967	0.975967	3.66392	3.66392	1.87205	3.66392	0.975967	0.975967	0.975967	4.06789	4.06789	1.66058	4.06789	0.975967	0.975967	0.975967	1.89746	1.89746	3.39502	1.89746
				5.7		4.91498	0.945967	0.945967	0.945967	3.60945	3.60945	1.84258	3.60945	0.945967	0.945967	0.945967	4.0342	4.0342	1.6251	4.0342	0.945967	0.945967	0.945967	1.86746	1.86746	3.34501	1.86746
				5.73		4.88007	0.915967	0.915967	0.915967	3.55392	3.55392	1.8131	3.55392	0.915967	0.915967	0.915967	4.00011	4.00011	1.58941	4.00011	0.915967	0.915967	0.915967	1.83746	1.83746	3.29399	1.83746
				5.76		4.84473	0.885967	0.885967	0.885967	3.49728	3.49728	1.78362	3.49728	0.885967	0.885967	0.885967	3.96561	3.96561	1.5535	3.96561	0.885967	0.885967	0.885967	1.80746	1.80746	3.24193	1.80746
				5.79		4.80896	0.855967	0.855967	0.855967	3.43948	3.43948	1.75413	3.43948	0.855967	0.855967	0.855967	3.9307	3.9307	1.51735	3.9307	0.855967	0.855967	0.855967	1.77746	1.77746	3.18876	1.77746
				5.82		4.77274	0.825967	0.825967	0.825967	3.38046	3.38046	1.72464	3.38046	0.825967	0.825967	0.825967	3.89536	3.89536	1.48093	3.89536	0.825967	0.825967	0.825967	1.74746	1.74746	3.13445	1.74746
				5.85		4.73606	0.795967	0.795967	0.795967	3.32016	3.32016	1.69514	3.32016	0.795967	0.795967	0.795967	3.85959	3.85959	1.44424	3.85959	0.795967	0.795967	0.795967	1.71746	1.71746	3.07893	1.71746
				5.88		4.69892	0.765967	0.765967	0.765967	3.25851	3.25851	1.66564	3.25851	0.765967	0.765967	0.765967	3.82337	3.82337	1.40726	3.82337	0.765967	0.765967	0.765967	1.68746	1.68746	3.02213	1.68746
				5.91		4.66129	0.735967	0.735967	0.735967	3.19544	3.19544	1.63613	3.19544	0.735967	0.735967	0.735967	3.78671	3.78671	1.36996	3.78671	0.735967	0.735967	0.735967	1.65746	1.65746	2.96398	1.65746
				5.94		4.62318	0.705967	0.705967	0.705967	3.13085	3.13085	1.60662	3.13085	0.705967	0.705967	0.705967	3.74958	3.74958	1.33231	3.74958	0.705967	0.705967	0.705967	1.62746	1.62746	2.90441	1.62746
				5.97		4.58456	0.675967	0.675967	0.675967	3.06466	3.06466	1.5771	3.06466	0.675967	0.675967	0.675967	3.71197	3.71197	1.29429	3.71197	0.675967	0.675967	0.675967	1.59746	1.59746	2.84333	1.59746
				6		4.54543	0.645967	0.645967	0.645967	2.99677	2.99677	1.54758	2.99677	0.645967	0.645967	0.645967	3.67389	3.67389	1.25588	3.67389	0.645967	0.645967	0.645967	1.56746	1.56746	2.78064	1.56746
				6.03		4.50577	0.615967	0.615967	0.615967	2.92706	2.92706	1.51805	2.92706	0.615967	0.615967	0.615967	3.6353	3.6353	1.21702	3.6353	0.615967	0.615967	0.615967	1.53746	1.53746	2.71623	1.53746
				6.06		4.46557	0.585967	0.585967	0.585967	2.8554	2.8554	1.48852	2.8554	0.585967	0.585967	0.585967	3.59621	3.59621	1.17769	3.59621	0.585967	0.585967	0.585967	1.50746	1.50746	2.64999	1.50746
				6.09		4.42481	0.555967	0.555967	0.555967	2.78165	2.78165	1.45899	2.78165	0.555967	0.555967	0.555967	3.5566	3.5566	1.13783	3.5566	0.555967	0.555967	0.555967	1.47746	1.47746	2.58178	1.47746
				6.12		4.38348	0.525967	0.525967	0.525967	2.70564	2.70564	1.42945	2.70564	0.525967	0.525967	0.525967	3.51645	3.51645	1.0974	3.51645	0.525967	0.525967	0.525967	1.44746	1.44746	2.51145	1.44746
				6.15		4.34157	0.495967	0.495967	0.495967	2.62718	2.62718	1.3999	2.62718	0.495967	0.495967	0.495967	3.47575	3.47575	1.05633	3.47575	0.495967	0.495967	0.495967	1.41746	1.41746	2.43881	1.41746
				6.18		4.29905	0.465967	0.465967	0.465967	2.54605	2.54605	1.37036	2.54605	0.465967	0.465967	0.465967	3.43449	3.43449	1.01456	3.43449	0.465967	0.465967	0.465967	1.38746	1.38746	2.36367	1.38746
				6.21		4.2559	0.435967	0.435967	0.435967	2.46201	2.46201	1.3408	2.46201	0.435967	0.435967	0.435967	3.39265	3.39265	0.972005	3.39265	0.435967	0.435967	0.435967	1.35746	1.35746	2.28578	1.35746
				6.24		4.21212	0.405967	0.405967	0.405967	2.37475	2.37475	1.31125	2.37475	0.405967	0.405967	0.405967	3.35021	3.35021	0.92856	3.35021	0.405967	0.405967	0.405967	1.32746	1.32746	2.20488	1.32746
				6.27		4.16768	0.375967	0.375967	0.375967	2.28393	2.28393	1.28169	2.28393	0.375967	0.375967	0.375967	3.30716	3.30716	0.884113	3.30716	0.375967	0.375967	0.375967	1.29746	1.29746	2.12062	1.29746
				6.3		4.12256	0.345967	0.345967	0.345967	2.1891	2.1891	1.25212	2.1891	0.345967	0.345967	0.345967	3.26348	3.26348	0.83852	3.26348	0.345967	0.345967	0.345967	1.26746	1.26746	2.03262	1.26746
				6.33		4.07673	0.315967	0.315967	0.315967	2.08977	2.08977	1.22256	2.08977	0.315967	0.315967	0.315967	3.21916	3.21916	0.791606	3.21916	0.315967	0.315967	0.315967	1.23746	1.23746	1.94038	1.23746
				6.36		4.03018	0.285967	0.285967	0.285967	1.98528	1.98528	1.19298	1.98528	0.285967	0.285967	0.285967	3.17415	3.17415	0.743151	3.17415	0.285967	0.285967	0.285967	1.20746	1.20746	1.84331	1.20746
				6.39		3.98288	0.255967	0.255967	0.255967	1.87482	1.87482	1.16341	1.87482	0.255967	0.255967	0.255967	3.12846	3.12846	0.692872	3.12846	0.255967	0.255967	0.255967	1.17746	1.17746	1.74064	1.17746
				6.42		3.9348	0.225967	0.225967	0.225967	1.75731	1.75731	1.13383	1.75731	0.225967	0.225967	0.225967	3.08206	3.08206	0.640397	3.08206	0.225967	0.225967	0.225967	1.14746	1.14746	1.63138	1.14746
				6.45		3.88591	0.195967	0.195967	0.195967	1.63133	1.63133	1.10424	1.63133	0.195967	0.195967	0.195967	3.03491	3.03491	0.585222	3.03491	0.195967	0.195967	0.195967	1.11746	1.11746	1.51418	1.11746
				6.48		3.83619	0.165967	0.165967	0.165967	1.49487	1.49487	1.07465	1.49487	0.165967	0.165967	0.165967	2.987	2.987	0.526635	2.987	0.165967	0.165967	0.165967	1.08746	1.08746	1.38717	1.08746
				6.51		3.7856	0.135967	0.135967	0.135967	1.34496	1.34496	1.04506	1.34496	0.135967	0.135967	0.135967	2.9383	2.9383	0.463572	2.9383	0.135967	0.135967	0.135967	1.05746	1.05746	1.24758	1.05746
				6.54		3.73411	0.105967	0.105967	0.105967	1.17687	1.17687	1.01547	1.17687	0.105967	0.105967	0.105967	2.88878	2.88878	0.394323	2.88878	0.105967	0.105967	0.105967	1.02746	1.02746	1.09099	1.02746
				6.57		3.68168	0.0759667	0.0759667	0.0759667	0.982174	0.982174	0.985871	0.982174	0.0759667	0.0759667	0.0759667	2.83841	2.83841	0.31581	2.83841	0.0759667	0.0759667	0.0759667	0.997464	0.997464	0.909538	0.997464
				6.6		3.62827	0.0459667	0.0459667	0.0459667	0.742615	0.742615	0.956269	0.742615	0.0459667	0.0459667	0.0459667	2.78716	2.78716	0.221309	2.78716	0.0459667	0.0459667	0.0459667	0.967464	0.967464	0.686172	0.967464
				6.63		3.57384	0.0159667	0.0159667	0.0159667	0.397092	0.397092	0.926663	0.397092	0.0159667	0.0159667	0.0159667	2.73498	2.73498	0.0881001	2.73498	0.0159667	0.0159667	0.0159667	0.937464	0.937464	0.363861	0.937464
				6.66		3.51834	-0.0140333	-0.0140333	-0.0140333			0.897054			-0.0140333		2.68185	2.68185		2.68185			-0.0140333	0.907464	0.907464		0.907464
				6.69		3.46173	-0.0440333	-0.0440333	-0.0440333			0.867442			-0.0440333		2.62772	2.62772		2.62772			-0.0440333	0.877464	0.877464		0.877464
				6.72		3.40394	-0.0740333	-0.0740333	-0.0740333			0.837827			-0.0740333		2.57255	2.57255		2.57255			-0.0740333	0.847464	0.847464		0.847464
				6.75		3.34492	-0.104033	-0.104033	-0.104033			0.808208			-0.104033		2.51628	2.51628		2.51628			-0.104033	0.817464	0.817464		0.817464
				6.78		3.28461	-0.134033	-0.134033	-0.134033			0.778586			-0.134033		2.45888	2.45888		2.45888			-0.134033	0.787464	0.787464		0.787464
				6.81		3.22294	-0.164033	-0.164033	-0.164033			0.74896			-0.164033		2.40027	2.40027		2.40027			-0.164033	0.757464	0.757464		0.757464
				6.84		3.15982	-0.194033	-0.194033	-0.194033			0.719332			-0.194033		2.34041	2.34041		2.34041			-0.194033	0.727464	0.727464		0.727464
				6.87		3.09517	-0.224033	-0.224033	-0.224033			0.6897			-0.224033		2.27922	2.27922		2.27922			-0.224033	0.697464	0.697464		0.697464
				6.9		3.0289	-0.254033	-0.254033	-0.254033			0.660065			-0.254033		2.21662	2.21662		2.21662			-0.254033	0.667464	0.667464		0.667464
				6.93		2.9609	-0.284033	-0.284033	-0.284033			0.630427			-0.284033		2.15255	2.15255		2.15255			-0.284033	0.637464	0.637464		0.637464
				6.96		2.89105	-0.314033	-0.314033	-0.314033			0.600786			-0.314033		2.08691	2.08691		2.08691			-0.314033	0.607464	0.607464		0.607464
				6.99		2.81923	-0.344033	-0.344033	-0.344033			0.571143			-0.344033		2.0196	2.0196		2.0196			-0.344033	0.577464	0.577464		0.577464
				7.02		2.74528	-0.374033	-0.374033	-0.374033			0.541496			-0.374033		1.95051	1.95051		1.95051			-0.374033	0.547464	0.547464		0.547464
				7.05		2.66903	-0.404033	-0.404033	-0.404033			0.511846			-0.404033		1.87951	1.87951		1.87951			-0.404033	0.517464	0.517464		0.517464
				7.08		2.59028	-0.434033	-0.434033	-0.434033			0.482194			-0.434033		1.80648	1.80648		1.80648			-0.434033	0.487464	0.487464		0.487464
				7.11		2.50881	-0.464033	-0.464033	-0.464033			0.452538			-0.464033		1.73124	1.73124		1.73124			-0.464033	0.457464	0.457464		0.457464
				7.14		2.42436	-0.494033	-0.494033	-0.494033			0.42288			-0.494033		1.65362	1.65362		1.65362			-0.494033	0.427464	0.427464		0.427464
				7.17		2.33662	-0.524033	-0.524033	-0.524033			0.393219			-0.524033		1.57341	1.57341		1.57341			-0.524033	0.397464	0.397464		0.397464
				7.2		2.24521	-0.554033	-0.554033	-0.554033			0.363555			-0.554033		1.49037	1.49037		1.49037			-0.554033	0.367464	0.367464		0.367464
				7.23		2.14969	-0.584033	-0.584033	-0.584033			0.333889			-0.584033		1.40422	1.40422		1.40422			-0.584033	0.337464	0.337464		0.337464
				7.26		2.04951	-0.614033	-0.614033	-0.614033			0.30422			-0.614033		1.31462	1.31462		1.31462			-0.614033	0.307464	0.307464		0.307464
				7.29		1.94399	-0.644033	-0.644033	-0.644033			0.274548			-0.644033		1.22119	1.22119		1.22119			-0.644033	0.277464	0.277464		0.277464
				7.32		1.83225	-0.674033	-0.674033	-0.674033			0.244873			-0.674033		1.12342	1.12342		1.12342			-0.674033	0.247464	0.247464		0.247464
				7.35		1.71315	-0.704033	-0.704033	-0.704033			0.215196			-0.704033		1.02073	1.02073		1.02073			-0.704033	0.217464	0.217464		0.217464
				7.38		1.58511	-0.734033	-0.734033	-0.734033			0.185517			-0.734033		0.912362	0.912362		0.912362			-0.734033	0.187464	0.187464		0.187464
				7.41		1.44593	-0.764033	-0.764033	-0.764033			0.155835			-0.764033		0.79734	0.79734		0.79734			-0.764033	0.157464	0.157464		0.157464
				7.44		1.29226	-0.794033	-0.794033	-0.794033			0.12615			-0.794033		0.674373	0.674373		0.674373			-0.794033	0.127464	0.127464		0.127464
				7.47		1.11865	-0.824033	-0.824033	-0.824033			0.0964634			-0.824033		0.541676	0.541676		0.541676			-0.824033	0.0974637	0.0974637		0.0974637
				7.5		0.914889	-0.854033	-0.854033	-0.854033			0.066774			-0.854033		0.396663	0.396663		0.396663			-0.854033	0.0674637	0.0674637		0.0674637
				7.53		0.657034	-0.884033	-0.884033	-0.884033			0.0370822			-0.884033		0.235328	0.235328		0.235328			-0.884033	0.0374637	0.0374637		0.0374637
				7.56		0.238231	-0.914033	-0.914033	-0.914033			0.00738801			-0.914033		0.0508258	0.0508258		0.0508258			-0.914033	0.00746373	0.00746373		0.00746373
				7.59			-0.944033	-0.944033	-0.944033			-0.0223085			-0.944033		-0.170538						-0.944033		-0.0225363
				7.62			-0.974033	-0.974033	-0.974033			-0.0520074			-0.974033		-0.466281						-0.974033		-0.0525363
				7.65			-1.00403	-1.00403	-1.00403			-0.0817086											-1.00403		-0.0825363
				7.68			-1.03403	-1.03403	-1.03403			-0.111412											-1.03403		-0.112536
				7.71			-1.06403	-1.06403	-1.06403			-0.141118											-1.06403		-0.142536
				7.74			-1.09403	-1.09403	-1.09403			-0.170826											-1.09403		-0.172536
				7.77			-1.12403	-1.12403	-1.12403			-0.200536											-1.12403		-0.202536
				7.8			-1.15403	-1.15403	-1.15403			-0.230248											-1.15403		-0.232536
				7.83			-1.18403	-1.18403	-1.18403			-0.259962											-1.18403		-0.262536
				7.86			-1.21403	-1.21403	-1.21403			-0.289679											-1.21403		-0.292536
				7.89			-1.24403	-1.24403	-1.24403			-0.319398											-1.24403		-0.322536
				7.92			-1.27403	-1.27403	-1.27403			-0.349118											-1.27403		-0.352536
				7.95			-1.30403	-1.30403	-1.30403			-0.378841											-1.30403		-0.382536
				7.98			-1.33403	-1.33403	-1.33403			-0.408566											-1.33403		-0.412536

## Sheet: x1 - x2
increment	interval			x1	x3	x2 (1)	x2 (2)	x2 (3)	x2 (4)	x2 (5)	x2 (6)	x2 (7)	x2 (8)	x2 (9)	x2 (10)	x2 (11)	x2 (12)	x2 (13)	x2 (14)	x2 (15)	x2 (16)	x2 (17)	x2 (18)	x2 (19)	x2 (20)	x2 (21)	x2 (22)
	start	end		0	1	7.56681	6.64597	6.64597	6.64597	7.56746	7.56746	6.64523	7.56746	6.64597	6.64597	6.64597	6.64532	6.64532	7.56746	6.64532	6.64597	6.64597	6.64597	7.56746	7.56746	6.64143	7.56746
0.03	0	8		0.03		7.56636	6.61597	6.61597	6.61597	7.53746	7.53746	6.64471	7.53746	6.61597	6.61597	6.61597	6.64488	6.64488	7.53716	6.64488	6.61597	6.61597	6.61597	7.5631	7.5631	6.63831	7.5631
				0.06		7.56579	6.58597	6.58597	6.58597	7.50746	7.50746	6.64407	7.50746	6.58597	6.58597	6.58597	6.64431	6.64431	7.50684	6.64431	6.58597	6.58597	6.58597	7.55862	7.55862	6.63439	7.55862
(d1|d2)	1	1		0.09		7.56511	6.55597	6.55597	6.55597	7.47746	7.47746	6.64329	7.47746	6.55597	6.55597	6.55597	6.64364	6.64364	7.47653	6.64364	6.55597	6.55597	6.55597	7.55401	7.55401	6.62968	7.55401
				0.12		7.56431	6.52597	6.52597	6.52597	7.44746	7.44746	6.64238	7.44746	6.52597	6.52597	6.52597	6.64284	6.64284	7.44622	6.64284	6.52597	6.52597	6.52597	7.54929	7.54929	6.62418	7.54929
				0.15		7.56339	6.49597	6.49597	6.49597	7.41746	7.41746	6.64133	7.41746	6.49597	6.49597	6.49597	6.64193	6.64193	7.4159	6.64193	6.49597	6.49597	6.49597	7.54444	7.54444	6.61792	7.54444
				0.18		7.56235	6.46597	6.46597	6.46597	7.38746	7.38746	6.64015	7.38746	6.46597	6.46597	6.46597	6.6409	6.6409	7.38558	6.6409	6.46597	6.46597	6.46597	7.53948	7.53948	6.61089	7.53948
				0.21		7.56119	6.43597	6.43597	6.43597	7.35746	7.35746	6.63884	7.35746	6.43597	6.43597	6.43597	6.63976	6.63976	7.35525	6.63976	6.43597	6.43597	6.43597	7.53439	7.53439	6.60312	7.53439
				0.24		7.55992	6.40597	6.40597	6.40597	7.32746	7.32746	6.63739	7.32746	6.40597	6.40597	6.40597	6.6385	6.6385	7.32493	6.6385	6.40597	6.40597	6.40597	7.52918	7.52918	6.59462	7.52918
				0.27		7.55853	6.37597	6.37597	6.37597	7.29746	7.29746	6.63581	7.29746	6.37597	6.37597	6.37597	6.63712	6.63712	7.2946	6.63712	6.37597	6.37597	6.37597	7.52385	7.52385	6.58541	7.52385
				0.3		7.55702	6.34597	6.34597	6.34597	7.26746	7.26746	6.6341	7.26746	6.34597	6.34597	6.34597	6.63563	6.63563	7.26427	6.63563	6.34597	6.34597	6.34597	7.5184	7.5184	6.5755	7.5184
				0.33		7.5554	6.31597	6.31597	6.31597	7.23746	7.23746	6.63225	7.23746	6.31597	6.31597	6.31597	6.63402	6.63402	7.23393	6.63402	6.31597	6.31597	6.31597	7.51282	7.51282	6.56491	7.51282
				0.36		7.55365	6.28597	6.28597	6.28597	7.20746	7.20746	6.63026	7.20746	6.28597	6.28597	6.28597	6.6323	6.6323	7.2036	6.6323	6.28597	6.28597	6.28597	7.50713	7.50713	6.55366	7.50713
				0.39		7.55179	6.25597	6.25597	6.25597	7.17746	7.17746	6.62815	7.17746	6.25597	6.25597	6.25597	6.63045	6.63045	7.17326	6.63045	6.25597	6.25597	6.25597	7.50131	7.50131	6.54177	7.50131
				0.42		7.54981	6.22597	6.22597	6.22597	7.14746	7.14746	6.6259	7.14746	6.22597	6.22597	6.22597	6.62849	6.62849	7.14291	6.62849	6.22597	6.22597	6.22597	7.49537	7.49537	6.52925	7.49537
				0.45		7.54771	6.19597	6.19597	6.19597	7.11746	7.11746	6.62351	7.11746	6.19597	6.19597	6.19597	6.62642	6.62642	7.11257	6.62642	6.19597	6.19597	6.19597	7.4893	7.4893	6.51613	7.4893
				0.48		7.5455	6.16597	6.16597	6.16597	7.08746	7.08746	6.62099	7.08746	6.16597	6.16597	6.16597	6.62422	6.62422	7.08222	6.62422	6.16597	6.16597	6.16597	7.48311	7.48311	6.50242	7.48311
				0.51		7.54316	6.13597	6.13597	6.13597	7.05746	7.05746	6.61833	7.05746	6.13597	6.13597	6.13597	6.62191	6.62191	7.05187	6.62191	6.13597	6.13597	6.13597	7.4768	7.4768	6.48815	7.4768
				0.54		7.54071	6.10597	6.10597	6.10597	7.02746	7.02746	6.61554	7.02746	6.10597	6.10597	6.10597	6.61948	6.61948	7.02151	6.61948	6.10597	6.10597	6.10597	7.47036	7.47036	6.47333	7.47036
				0.57		7.53813	6.07597	6.07597	6.07597	6.99746	6.99746	6.61261	6.99746	6.07597	6.07597	6.07597	6.61694	6.61694	6.99116	6.61694	6.07597	6.07597	6.07597	7.4638	7.4638	6.45798	7.4638
				0.6		7.53544	6.04597	6.04597	6.04597	6.96746	6.96746	6.60955	6.96746	6.04597	6.04597	6.04597	6.61427	6.61427	6.9608	6.61427	6.04597	6.04597	6.04597	7.45712	7.45712	6.44213	7.45712
				0.63		7.53263	6.01597	6.01597	6.01597	6.93746	6.93746	6.60635	6.93746	6.01597	6.01597	6.01597	6.61149	6.61149	6.93043	6.61149	6.01597	6.01597	6.01597	7.4503	7.4503	6.42578	7.4503
				0.66		7.52971	5.98597	5.98597	5.98597	6.90746	6.90746	6.60302	6.90746	5.98597	5.98597	5.98597	6.60859	6.60859	6.90007	6.60859	5.98597	5.98597	5.98597	7.44337	7.44337	6.40896	7.44337
				0.69		7.52666	5.95597	5.95597	5.95597	6.87746	6.87746	6.59955	6.87746	5.95597	5.95597	5.95597	6.60558	6.60558	6.8697	6.60558	5.95597	5.95597	5.95597	7.43631	7.43631	6.39168	7.43631
				0.72		7.52349	5.92597	5.92597	5.92597	6.84746	6.84746	6.59594	6.84746	5.92597	5.92597	5.92597	6.60244	6.60244	6.83932	6.60244	5.92597	5.92597	5.92597	7.42912	7.42912	6.37396	7.42912
				0.75		7.5202	5.89597	5.89597	5.89597	6.81746	6.81746	6.5922	6.81746	5.89597	5.89597	5.89597	6.59919	6.59919	6.80895	6.59919	5.89597	5.89597	5.89597	7.4218	7.4218	6.35582	7.4218
				0.78		7.5168	5.86597	5.86597	5.86597	6.78746	6.78746	6.58832	6.78746	5.86597	5.86597	5.86597	6.59582	6.59582	6.77857	6.59582	5.86597	5.86597	5.86597	7.41436	7.41436	6.33728	7.41436
				0.81		7.51327	5.83597	5.83597	5.83597	6.75746	6.75746	6.58431	6.75746	5.83597	5.83597	5.83597	6.59233	6.59233	6.74818	6.59233	5.83597	5.83597	5.83597	7.40679	7.40679	6.31835	7.40679
				0.84		7.50963	5.80597	5.80597	5.80597	6.72746	6.72746	6.58015	6.72746	5.80597	5.80597	5.80597	6.58872	6.58872	6.7178	6.58872	5.80597	5.80597	5.80597	7.39909	7.39909	6.29904	7.39909
				0.87		7.50586	5.77597	5.77597	5.77597	6.69746	6.69746	6.57586	6.69746	5.77597	5.77597	5.77597	6.58499	6.58499	6.68741	6.58499	5.77597	5.77597	5.77597	7.39127	7.39127	6.27937	7.39127
				0.9		7.50197	5.74597	5.74597	5.74597	6.66746	6.66746	6.57144	6.66746	5.74597	5.74597	5.74597	6.58115	6.58115	6.65702	6.58115	5.74597	5.74597	5.74597	7.38331	7.38331	6.25936	7.38331
				0.93		7.49797	5.71597	5.71597	5.71597	6.63746	6.63746	6.56687	6.63746	5.71597	5.71597	5.71597	6.57718	6.57718	6.62662	6.57718	5.71597	5.71597	5.71597	7.37523	7.37523	6.23902	7.37523
				0.96		7.49384	5.68597	5.68597	5.68597	6.60746	6.60746	6.56217	6.60746	5.68597	5.68597	5.68597	6.5731	6.5731	6.59622	6.5731	5.68597	5.68597	5.68597	7.36702	7.36702	6.21835	7.36702
				0.99		7.48959	5.65597	5.65597	5.65597	6.57746	6.57746	6.55732	6.57746	5.65597	5.65597	5.65597	6.56889	6.56889	6.56581	6.56889	5.65597	5.65597	5.65597	7.35868	7.35868	6.19739	7.35868
				1.02		7.48522	5.62597	5.62597	5.62597	6.54746	6.54746	6.55234	6.54746	5.62597	5.62597	5.62597	6.56457	6.56457	6.53541	6.56457	5.62597	5.62597	5.62597	7.35021	7.35021	6.17613	7.35021
				1.05		7.48073	5.59597	5.59597	5.59597	6.51746	6.51746	6.54722	6.51746	5.59597	5.59597	5.59597	6.56012	6.56012	6.505	6.56012	5.59597	5.59597	5.59597	7.34161	7.34161	6.15458	7.34161
				1.08		7.47612	5.56597	5.56597	5.56597	6.48746	6.48746	6.54196	6.48746	5.56597	5.56597	5.56597	6.55556	6.55556	6.47458	6.55556	5.56597	5.56597	5.56597	7.33287	7.33287	6.13277	7.33287
				1.11		7.47139	5.53597	5.53597	5.53597	6.45746	6.45746	6.53656	6.45746	5.53597	5.53597	5.53597	6.55088	6.55088	6.44416	6.55088	5.53597	5.53597	5.53597	7.32401	7.32401	6.1107	7.32401
				1.14		7.46653	5.50597	5.50597	5.50597	6.42746	6.42746	6.53102	6.42746	5.50597	5.50597	5.50597	6.54607	6.54607	6.41374	6.54607	5.50597	5.50597	5.50597	7.31501	7.31501	6.08838	7.31501
				1.17		7.46155	5.47597	5.47597	5.47597	6.39746	6.39746	6.52534	6.39746	5.47597	5.47597	5.47597	6.54115	6.54115	6.38331	6.54115	5.47597	5.47597	5.47597	7.30588	7.30588	6.06582	7.30588
				1.2		7.45645	5.44597	5.44597	5.44597	6.36746	6.36746	6.51952	6.36746	5.44597	5.44597	5.44597	6.5361	6.5361	6.35288	6.5361	5.44597	5.44597	5.44597	7.29662	7.29662	6.04303	7.29662
				1.23		7.45123	5.41597	5.41597	5.41597	6.33746	6.33746	6.51356	6.33746	5.41597	5.41597	5.41597	6.53093	6.53093	6.32245	6.53093	5.41597	5.41597	5.41597	7.28723	7.28723	6.02002	7.28723
				1.26		7.44589	5.38597	5.38597	5.38597	6.30746	6.30746	6.50746	6.30746	5.38597	5.38597	5.38597	6.52564	6.52564	6.29201	6.52564	5.38597	5.38597	5.38597	7.2777	7.2777	5.9968	7.2777
				1.29		7.44042	5.35597	5.35597	5.35597	6.27746	6.27746	6.50121	6.27746	5.35597	5.35597	5.35597	6.52023	6.52023	6.26156	6.52023	5.35597	5.35597	5.35597	7.26803	7.26803	5.97337	7.26803
				1.32		7.43483	5.32597	5.32597	5.32597	6.24746	6.24746	6.49482	6.24746	5.32597	5.32597	5.32597	6.5147	6.5147	6.23112	6.5147	5.32597	5.32597	5.32597	7.25823	7.25823	5.94975	7.25823
				1.35		7.42911	5.29597	5.29597	5.29597	6.21746	6.21746	6.48829	6.21746	5.29597	5.29597	5.29597	6.50904	6.50904	6.20067	6.50904	5.29597	5.29597	5.29597	7.2483	7.2483	5.92594	7.2483
				1.38		7.42327	5.26597	5.26597	5.26597	6.18746	6.18746	6.48162	6.18746	5.26597	5.26597	5.26597	6.50326	6.50326	6.17021	6.50326	5.26597	5.26597	5.26597	7.23823	7.23823	5.90195	7.23823
				1.41		7.41731	5.23597	5.23597	5.23597	6.15746	6.15746	6.4748	6.15746	5.23597	5.23597	5.23597	6.49736	6.49736	6.13975	6.49736	5.23597	5.23597	5.23597	7.22802	7.22802	5.87779	7.22802
				1.44		7.41122	5.20597	5.20597	5.20597	6.12746	6.12746	6.46784	6.12746	5.20597	5.20597	5.20597	6.49134	6.49134	6.10928	6.49134	5.20597	5.20597	5.20597	7.21768	7.21768	5.85346	7.21768
				1.47		7.405	5.17597	5.17597	5.17597	6.09746	6.09746	6.46073	6.09746	5.17597	5.17597	5.17597	6.48519	6.48519	6.07882	6.48519	5.17597	5.17597	5.17597	7.2072	7.2072	5.82896	7.2072
				1.5		7.39867	5.14597	5.14597	5.14597	6.06746	6.06746	6.45348	6.06746	5.14597	5.14597	5.14597	6.47892	6.47892	6.04834	6.47892	5.14597	5.14597	5.14597	7.19657	7.19657	5.80432	7.19657
				1.53		7.3922	5.11597	5.11597	5.11597	6.03746	6.03746	6.44608	6.03746	5.11597	5.11597	5.11597	6.47252	6.47252	6.01786	6.47252	5.11597	5.11597	5.11597	7.18581	7.18581	5.77952	7.18581
				1.56		7.38561	5.08597	5.08597	5.08597	6.00746	6.00746	6.43854	6.00746	5.08597	5.08597	5.08597	6.466	6.466	5.98738	6.466	5.08597	5.08597	5.08597	7.17492	7.17492	5.75459	7.17492
				1.59		7.3789	5.05597	5.05597	5.05597	5.97746	5.97746	6.43085	5.97746	5.05597	5.05597	5.05597	6.45936	6.45936	5.95689	6.45936	5.05597	5.05597	5.05597	7.16388	7.16388	5.72951	7.16388
				1.62		7.37205	5.02597	5.02597	5.02597	5.94746	5.94746	6.42301	5.94746	5.02597	5.02597	5.02597	6.45259	6.45259	5.9264	6.45259	5.02597	5.02597	5.02597	7.1527	7.1527	5.7043	7.1527
				1.65		7.36509	4.99597	4.99597	4.99597	5.91746	5.91746	6.41503	5.91746	4.99597	4.99597	4.99597	6.44569	6.44569	5.8959	6.44569	4.99597	4.99597	4.99597	7.14137	7.14137	5.67896	7.14137
				1.68		7.35799	4.96597	4.96597	4.96597	5.88746	5.88746	6.40689	5.88746	4.96597	4.96597	4.96597	6.43867	6.43867	5.8654	6.43867	4.96597	4.96597	4.96597	7.12991	7.12991	5.6535	7.12991
				1.71		7.35077	4.93597	4.93597	4.93597	5.85746	5.85746	6.39861	5.85746	4.93597	4.93597	4.93597	6.43153	6.43153	5.83489	6.43153	4.93597	4.93597	4.93597	7.1183	7.1183	5.62793	7.1183
				1.74		7.34341	4.90597	4.90597	4.90597	5.82746	5.82746	6.39018	5.82746	4.90597	4.90597	4.90597	6.42425	6.42425	5.80437	6.42425	4.90597	4.90597	4.90597	7.10655	7.10655	5.60223	7.10655
				1.77		7.33593	4.87597	4.87597	4.87597	5.79746	5.79746	6.3816	5.79746	4.87597	4.87597	4.87597	6.41685	6.41685	5.77386	6.41685	4.87597	4.87597	4.87597	7.09466	7.09466	5.57643	7.09466
				1.8		7.32832	4.84597	4.84597	4.84597	5.76746	5.76746	6.37287	5.76746	4.84597	4.84597	4.84597	6.40933	6.40933	5.74333	6.40933	4.84597	4.84597	4.84597	7.08262	7.08262	5.55052	7.08262
				1.83		7.32059	4.81597	4.81597	4.81597	5.73746	5.73746	6.36399	5.73746	4.81597	4.81597	4.81597	6.40167	6.40167	5.7128	6.40167	4.81597	4.81597	4.81597	7.07043	7.07043	5.5245	7.07043
				1.86		7.31272	4.78597	4.78597	4.78597	5.70746	5.70746	6.35496	5.70746	4.78597	4.78597	4.78597	6.39389	6.39389	5.68227	6.39389	4.78597	4.78597	4.78597	7.0581	7.0581	5.49839	7.0581
				1.89		7.30472	4.75597	4.75597	4.75597	5.67746	5.67746	6.34577	5.67746	4.75597	4.75597	4.75597	6.38598	6.38598	5.65173	6.38598	4.75597	4.75597	4.75597	7.04562	7.04562	5.47218	7.04562
				1.92		7.29659	4.72597	4.72597	4.72597	5.64746	5.64746	6.33643	5.64746	4.72597	4.72597	4.72597	6.37794	6.37794	5.62118	6.37794	4.72597	4.72597	4.72597	7.03299	7.03299	5.44588	7.03299
				1.95		7.28834	4.69597	4.69597	4.69597	5.61746	5.61746	6.32694	5.61746	4.69597	4.69597	4.69597	6.36977	6.36977	5.59063	6.36977	4.69597	4.69597	4.69597	7.02022	7.02022	5.41949	7.02022
				1.98		7.27995	4.66597	4.66597	4.66597	5.58746	5.58746	6.31729	5.58746	4.66597	4.66597	4.66597	6.36147	6.36147	5.56007	6.36147	4.66597	4.66597	4.66597	7.00729	7.00729	5.39301	7.00729
				2.01		7.27142	4.63597	4.63597	4.63597	5.55746	5.55746	6.30749	5.55746	4.63597	4.63597	4.63597	6.35305	6.35305	5.5295	6.35305	4.63597	4.63597	4.63597	6.99422	6.99422	5.36645	6.99422
				2.04		7.26277	4.60597	4.60597	4.60597	5.52746	5.52746	6.29754	5.52746	4.60597	4.60597	4.60597	6.34449	6.34449	5.49893	6.34449	4.60597	4.60597	4.60597	6.98099	6.98099	5.33981	6.98099
				2.07		7.25399	4.57597	4.57597	4.57597	5.49746	5.49746	6.28742	5.49746	4.57597	4.57597	4.57597	6.3358	6.3358	5.46836	6.3358	4.57597	4.57597	4.57597	6.96761	6.96761	5.31309	6.96761
				2.1		7.24507	4.54597	4.54597	4.54597	5.46746	5.46746	6.27715	5.46746	4.54597	4.54597	4.54597	6.32698	6.32698	5.43777	6.32698	4.54597	4.54597	4.54597	6.95408	6.95408	5.28629	6.95408
				2.13		7.23601	4.51597	4.51597	4.51597	5.43746	5.43746	6.26672	5.43746	4.51597	4.51597	4.51597	6.31803	6.31803	5.40718	6.31803	4.51597	4.51597	4.51597	6.94039	6.94039	5.25942	6.94039
				2.16		7.22683	4.48597	4.48597	4.48597	5.40746	5.40746	6.25614	5.40746	4.48597	4.48597	4.48597	6.30894	6.30894	5.37659	6.30894	4.48597	4.48597	4.48597	6.92655	6.92655	5.23248	6.92655
				2.19		7.21751	4.45597	4.45597	4.45597	5.37746	5.37746	6.24539	5.37746	4.45597	4.45597	4.45597	6.29972	6.29972	5.34599	6.29972	4.45597	4.45597	4.45597	6.91255	6.91255	5.20547	6.91255
				2.22		7.20805	4.42597	4.42597	4.42597	5.34746	5.34746	6.23448	5.34746	4.42597	4.42597	4.42597	6.29037	6.29037	5.31538	6.29037	4.42597	4.42597	4.42597	6.8984	6.8984	5.1784	6.8984
				2.25		7.19846	4.39597	4.39597	4.39597	5.31746	5.31746	6.22341	5.31746	4.39597	4.39597	4.39597	6.28089	6.28089	5.28476	6.28089	4.39597	4.39597	4.39597	6.88409	6.88409	5.15126	6.88409
				2.28		7.18873	4.36597	4.36597	4.36597	5.28746	5.28746	6.21218	5.28746	4.36597	4.36597	4.36597	6.27127	6.27127	5.25414	6.27127	4.36597	4.36597	4.36597	6.86962	6.86962	5.12406	6.86962
				2.31		7.17887	4.33597	4.33597	4.33597	5.25746	5.25746	6.20079	5.25746	4.33597	4.33597	4.33597	6.26151	6.26151	5.22351	6.26151	4.33597	4.33597	4.33597	6.85499	6.85499	5.0968	6.85499
				2.34		7.16887	4.30597	4.30597	4.30597	5.22746	5.22746	6.18923	5.22746	4.30597	4.30597	4.30597	6.25163	6.25163	5.19287	6.25163	4.30597	4.30597	4.30597	6.8402	6.8402	5.06948	6.8402
				2.37		7.15873	4.27597	4.27597	4.27597	5.19746	5.19746	6.17751	5.19746	4.27597	4.27597	4.27597	6.2416	6.2416	5.16223	6.2416	4.27597	4.27597	4.27597	6.82525	6.82525	5.0421	6.82525
				2.4		7.14845	4.24597	4.24597	4.24597	5.16746	5.16746	6.16563	5.16746	4.24597	4.24597	4.24597	6.23144	6.23144	5.13157	6.23144	4.24597	4.24597	4.24597	6.81014	6.81014	5.01467	6.81014
				2.43		7.13803	4.21597	4.21597	4.21597	5.13746	5.13746	6.15357	5.13746	4.21597	4.21597	4.21597	6.22114	6.22114	5.10091	6.22114	4.21597	4.21597	4.21597	6.79486	6.79486	4.98718	6.79486
				2.46		7.12748	4.18597	4.18597	4.18597	5.10746	5.10746	6.14135	5.10746	4.18597	4.18597	4.18597	6.2107	6.2107	5.07025	6.2107	4.18597	4.18597	4.18597	6.77942	6.77942	4.95964	6.77942
				2.49		7.11678	4.15597	4.15597	4.15597	5.07746	5.07746	6.12896	5.07746	4.15597	4.15597	4.15597	6.20013	6.20013	5.03957	6.20013	4.15597	4.15597	4.15597	6.76381	6.76381	4.93205	6.76381
				2.52		7.10594	4.12597	4.12597	4.12597	5.04746	5.04746	6.1164	5.04746	4.12597	4.12597	4.12597	6.18942	6.18942	5.00889	6.18942	4.12597	4.12597	4.12597	6.74804	6.74804	4.90442	6.74804
				2.55		7.09496	4.09597	4.09597	4.09597	5.01746	5.01746	6.10367	5.01746	4.09597	4.09597	4.09597	6.17856	6.17856	4.9782	6.17856	4.09597	4.09597	4.09597	6.73209	6.73209	4.87673	6.73209
				2.58		7.08384	4.06597	4.06597	4.06597	4.98746	4.98746	6.09077	4.98746	4.06597	4.06597	4.06597	6.16757	6.16757	4.9475	6.16757	4.06597	4.06597	4.06597	6.71598	6.71598	4.849	6.71598
				2.61		7.07258	4.03597	4.03597	4.03597	4.95746	4.95746	6.0777	4.95746	4.03597	4.03597	4.03597	6.15644	6.15644	4.91679	6.15644	4.03597	4.03597	4.03597	6.6997	6.6997	4.82123	6.6997
				2.64		7.06117	4.00597	4.00597	4.00597	4.92746	4.92746	6.06445	4.92746	4.00597	4.00597	4.00597	6.14516	6.14516	4.88607	6.14516	4.00597	4.00597	4.00597	6.68324	6.68324	4.79341	6.68324
				2.67		7.04962	3.97597	3.97597	3.97597	4.89746	4.89746	6.05103	4.89746	3.97597	3.97597	3.97597	6.13375	6.13375	4.85534	6.13375	3.97597	3.97597	3.97597	6.66662	6.66662	4.76555	6.66662
				2.7		7.03793	3.94597	3.94597	3.94597	4.86746	4.86746	6.03743	4.86746	3.94597	3.94597	3.94597	6.12219	6.12219	4.82461	6.12219	3.94597	3.94597	3.94597	6.64981	6.64981	4.73764	6.64981
				2.73		7.02609	3.91597	3.91597	3.91597	4.83746	4.83746	6.02366	4.83746	3.91597	3.91597	3.91597	6.11049	6.11049	4.79387	6.11049	3.91597	3.91597	3.91597	6.63284	6.63284	4.7097	6.63284
				2.76		7.0141	3.88597	3.88597	3.88597	4.80746	4.80746	6.0097	4.80746	3.88597	3.88597	3.88597	6.09864	6.09864	4.76311	6.09864	3.88597	3.88597	3.88597	6.61568	6.61568	4.68172	6.61568
				2.79		7.00196	3.85597	3.85597	3.85597	4.77746	4.77746	5.99557	4.77746	3.85597	3.85597	3.85597	6.08665	6.08665	4.73235	6.08665	3.85597	3.85597	3.85597	6.59835	6.59835	4.6537	6.59835
				2.82		6.98968	3.82597	3.82597	3.82597	4.74746	4.74746	5.98126	4.74746	3.82597	3.82597	3.82597	6.07451	6.07451	4.70158	6.07451	3.82597	3.82597	3.82597	6.58084	6.58084	4.62565	6.58084
				2.85		6.97725	3.79597	3.79597	3.79597	4.71746	4.71746	5.96676	4.71746	3.79597	3.79597	3.79597	6.06223	6.06223	4.6708	6.06223	3.79597	3.79597	3.79597	6.56314	6.56314	4.59755	6.56314
				2.88		6.96467	3.76597	3.76597	3.76597	4.68746	4.68746	5.95208	4.68746	3.76597	3.76597	3.76597	6.0498	6.0498	4.64	6.0498	3.76597	3.76597	3.76597	6.54527	6.54527	4.56943	6.54527
				2.91		6.95194	3.73597	3.73597	3.73597	4.65746	4.65746	5.93722	4.65746	3.73597	3.73597	3.73597	6.03722	6.03722	4.6092	6.03722	3.73597	3.73597	3.73597	6.52721	6.52721	4.54127	6.52721
				2.94		6.93906	3.70597	3.70597	3.70597	4.62746	4.62746	5.92216	4.62746	3.70597	3.70597	3.70597	6.02449	6.02449	4.57839	6.02449	3.70597	3.70597	3.70597	6.50896	6.50896	4.51307	6.50896
				2.97		6.92603	3.67597	3.67597	3.67597	4.59746	4.59746	5.90693	4.59746	3.67597	3.67597	3.67597	6.01162	6.01162	4.54756	6.01162	3.67597	3.67597	3.67597	6.49053	6.49053	4.48485	6.49053
				3		6.91285	3.64597	3.64597	3.64597	4.56746	4.56746	5.8915	4.56746	3.64597	3.64597	3.64597	5.99859	5.99859	4.51673	5.99859	3.64597	3.64597	3.64597	6.47191	6.47191	4.45659	6.47191
				3.03		6.89951	3.61597	3.61597	3.61597	4.53746	4.53746	5.87588	4.53746	3.61597	3.61597	3.61597	5.98541	5.98541	4.48589	5.98541	3.61597	3.61597	3.61597	6.4531	6.4531	4.4283	6.4531
				3.06		6.88601	3.58597	3.58597	3.58597	4.50746	4.50746	5.86007	4.50746	3.58597	3.58597	3.58597	5.97209	5.97209	4.45503	5.97209	3.58597	3.58597	3.58597	6.4341	6.4341	4.39998	6.4341
				3.09		6.87237	3.55597	3.55597	3.55597	4.47746	4.47746	5.84407	4.47746	3.55597	3.55597	3.55597	5.9586	5.9586	4.42416	5.9586	3.55597	3.55597	3.55597	6.4149	6.4149	4.37164	6.4149
				3.12		6.85856	3.52597	3.52597	3.52597	4.44746	4.44746	5.82787	4.44746	3.52597	3.52597	3.52597	5.94497	5.94497	4.39328	5.94497	3.52597	3.52597	3.52597	6.39551	6.39551	4.34326	6.39551
				3.15		6.8446	3.49597	3.49597	3.49597	4.41746	4.41746	5.81148	4.41746	3.49597	3.49597	3.49597	5.93118	5.93118	4.36239	5.93118	3.49597	3.49597	3.49597	6.37592	6.37592	4.31486	6.37592
				3.18		6.83048	3.46597	3.46597	3.46597	4.38746	4.38746	5.79488	4.38746	3.46597	3.46597	3.46597	5.91724	5.91724	4.33148	5.91724	3.46597	3.46597	3.46597	6.35613	6.35613	4.28643	6.35613
				3.21		6.81621	3.43597	3.43597	3.43597	4.35746	4.35746	5.77809	4.35746	3.43597	3.43597	3.43597	5.90314	5.90314	4.30057	5.90314	3.43597	3.43597	3.43597	6.33614	6.33614	4.25797	6.33614
				3.24		6.80177	3.40597	3.40597	3.40597	4.32746	4.32746	5.7611	4.32746	3.40597	3.40597	3.40597	5.88888	5.88888	4.26964	5.88888	3.40597	3.40597	3.40597	6.31595	6.31595	4.22949	6.31595
				3.27		6.78717	3.37597	3.37597	3.37597	4.29746	4.29746	5.7439	4.29746	3.37597	3.37597	3.37597	5.87446	5.87446	4.2387	5.87446	3.37597	3.37597	3.37597	6.29555	6.29555	4.20098	6.29555
				3.3		6.77241	3.34597	3.34597	3.34597	4.26746	4.26746	5.7265	4.26746	3.34597	3.34597	3.34597	5.85989	5.85989	4.20774	5.85989	3.34597	3.34597	3.34597	6.27495	6.27495	4.17245	6.27495
				3.33		6.75748	3.31597	3.31597	3.31597	4.23746	4.23746	5.70889	4.23746	3.31597	3.31597	3.31597	5.84515	5.84515	4.17677	5.84515	3.31597	3.31597	3.31597	6.25414	6.25414	4.1439	6.25414
				3.36		6.7424	3.28597	3.28597	3.28597	4.20746	4.20746	5.69107	4.20746	3.28597	3.28597	3.28597	5.83025	5.83025	4.14579	5.83025	3.28597	3.28597	3.28597	6.23312	6.23312	4.11532	6.23312
				3.39		6.72714	3.25597	3.25597	3.25597	4.17746	4.17746	5.67304	4.17746	3.25597	3.25597	3.25597	5.81519	5.81519	4.11479	5.81519	3.25597	3.25597	3.25597	6.21189	6.21189	4.08672	6.21189
				3.42		6.71173	3.22597	3.22597	3.22597	4.14746	4.14746	5.6548	4.14746	3.22597	3.22597	3.22597	5.79997	5.79997	4.08378	5.79997	3.22597	3.22597	3.22597	6.19044	6.19044	4.05809	6.19044
				3.45		6.69614	3.19597	3.19597	3.19597	4.11746	4.11746	5.63634	4.11746	3.19597	3.19597	3.19597	5.78458	5.78458	4.05275	5.78458	3.19597	3.19597	3.19597	6.16877	6.16877	4.02945	6.16877
				3.48		6.68038	3.16597	3.16597	3.16597	4.08746	4.08746	5.61766	4.08746	3.16597	3.16597	3.16597	5.76903	5.76903	4.02171	5.76903	3.16597	3.16597	3.16597	6.14689	6.14689	4.00078	6.14689
				3.51		6.66446	3.13597	3.13597	3.13597	4.05746	4.05746	5.59877	4.05746	3.13597	3.13597	3.13597	5.75331	5.75331	3.99065	5.75331	3.13597	3.13597	3.13597	6.12478	6.12478	3.9721	6.12478
				3.54		6.64836	3.10597	3.10597	3.10597	4.02746	4.02746	5.57965	4.02746	3.10597	3.10597	3.10597	5.73743	5.73743	3.95958	5.73743	3.10597	3.10597	3.10597	6.10245	6.10245	3.94339	6.10245
				3.57		6.63209	3.07597	3.07597	3.07597	3.99746	3.99746	5.56032	3.99746	3.07597	3.07597	3.07597	5.72137	5.72137	3.92849	5.72137	3.07597	3.07597	3.07597	6.07989	6.07989	3.91466	6.07989
				3.6		6.61565	3.04597	3.04597	3.04597	3.96746	3.96746	5.54075	3.96746	3.04597	3.04597	3.04597	5.70515	5.70515	3.89738	5.70515	3.04597	3.04597	3.04597	6.05711	6.05711	3.88591	6.05711
				3.63		6.59904	3.01597	3.01597	3.01597	3.93746	3.93746	5.52096	3.93746	3.01597	3.01597	3.01597	5.68875	5.68875	3.86626	5.68875	3.01597	3.01597	3.01597	6.03409	6.03409	3.85715	6.03409
				3.66		6.58225	2.98597	2.98597	2.98597	3.90746	3.90746	5.50093	3.90746	2.98597	2.98597	2.98597	5.67218	5.67218	3.83511	5.67218	2.98597	2.98597	2.98597	6.01084	6.01084	3.82837	6.01084
				3.69		6.56528	2.95597	2.95597	2.95597	3.87746	3.87746	5.48068	3.87746	2.95597	2.95597	2.95597	5.65543	5.65543	3.80396	5.65543	2.95597	2.95597	2.95597	5.98736	5.98736	3.79956	5.98736
				3.72		6.54813	2.92597	2.92597	2.92597	3.84746	3.84746	5.46019	3.84746	2.92597	2.92597	2.92597	5.63852	5.63852	3.77278	5.63852	2.92597	2.92597	2.92597	5.96363	5.96363	3.77074	5.96363
				3.75		6.5308	2.89597	2.89597	2.89597	3.81746	3.81746	5.43946	3.81746	2.89597	2.89597	2.89597	5.62142	5.62142	3.74158	5.62142	2.89597	2.89597	2.89597	5.93966	5.93966	3.74191	5.93966
				3.78		6.51329	2.86597	2.86597	2.86597	3.78746	3.78746	5.41848	3.78746	2.86597	2.86597	2.86597	5.60415	5.60415	3.71037	5.60415	2.86597	2.86597	2.86597	5.91545	5.91545	3.71305	5.91545
				3.81		6.4956	2.83597	2.83597	2.83597	3.75746	3.75746	5.39727	3.75746	2.83597	2.83597	2.83597	5.5867	5.5867	3.67913	5.5867	2.83597	2.83597	2.83597	5.89098	5.89098	3.68418	5.89098
				3.84		6.47772	2.80597	2.80597	2.80597	3.72746	3.72746	5.37581	3.72746	2.80597	2.80597	2.80597	5.56906	5.56906	3.64788	5.56906	2.80597	2.80597	2.80597	5.86627	5.86627	3.65529	5.86627
				3.87		6.45966	2.77597	2.77597	2.77597	3.69746	3.69746	5.3541	3.69746	2.77597	2.77597	2.77597	5.55125	5.55125	3.6166	5.55125	2.77597	2.77597	2.77597	5.8413	5.8413	3.62639	5.8413
				3.9		6.44141	2.74597	2.74597	2.74597	3.66746	3.66746	5.33213	3.66746	2.74597	2.74597	2.74597	5.53325	5.53325	3.5853	5.53325	2.74597	2.74597	2.74597	5.81608	5.81608	3.59747	5.81608
				3.93		6.42297	2.71597	2.71597	2.71597	3.63746	3.63746	5.30991	3.63746	2.71597	2.71597	2.71597	5.51507	5.51507	3.55398	5.51507	2.71597	2.71597	2.71597	5.79059	5.79059	3.56854	5.79059
				3.96		6.40434	2.68597	2.68597	2.68597	3.60746	3.60746	5.28744	3.60746	2.68597	2.68597	2.68597	5.4967	5.4967	3.52264	5.4967	2.68597	2.68597	2.68597	5.76484	5.76484	3.53959	5.76484
				3.99		6.38551	2.65597	2.65597	2.65597	3.57746	3.57746	5.2647	3.57746	2.65597	2.65597	2.65597	5.47814	5.47814	3.49128	5.47814	2.65597	2.65597	2.65597	5.73883	5.73883	3.51063	5.73883
				4.02		6.3665	2.62597	2.62597	2.62597	3.54746	3.54746	5.24169	3.54746	2.62597	2.62597	2.62597	5.45939	5.45939	3.45989	5.45939	2.62597	2.62597	2.62597	5.71254	5.71254	3.48165	5.71254
				4.05		6.34729	2.59597	2.59597	2.59597	3.51746	3.51746	5.21842	3.51746	2.59597	2.59597	2.59597	5.44045	5.44045	3.42848	5.44045	2.59597	2.59597	2.59597	5.68597	5.68597	3.45266	5.68597
				4.08		6.32788	2.56597	2.56597	2.56597	3.48746	3.48746	5.19487	3.48746	2.56597	2.56597	2.56597	5.42132	5.42132	3.39704	5.42132	2.56597	2.56597	2.56597	5.65913	5.65913	3.42365	5.65913
				4.11		6.30827	2.53597	2.53597	2.53597	3.45746	3.45746	5.17105	3.45746	2.53597	2.53597	2.53597	5.40199	5.40199	3.36558	5.40199	2.53597	2.53597	2.53597	5.63201	5.63201	3.39463	5.63201
				4.14		6.28846	2.50597	2.50597	2.50597	3.42746	3.42746	5.14695	3.42746	2.50597	2.50597	2.50597	5.38247	5.38247	3.33409	5.38247	2.50597	2.50597	2.50597	5.60459	5.60459	3.3656	5.60459
				4.17		6.26845	2.47597	2.47597	2.47597	3.39746	3.39746	5.12256	3.39746	2.47597	2.47597	2.47597	5.36275	5.36275	3.30258	5.36275	2.47597	2.47597	2.47597	5.57689	5.57689	3.33656	5.57689
				4.2		6.24823	2.44597	2.44597	2.44597	3.36746	3.36746	5.09789	3.36746	2.44597	2.44597	2.44597	5.34283	5.34283	3.27104	5.34283	2.44597	2.44597	2.44597	5.54889	5.54889	3.3075	5.54889
				4.23		6.2278	2.41597	2.41597	2.41597	3.33746	3.33746	5.07293	3.33746	2.41597	2.41597	2.41597	5.3227	5.3227	3.23946	5.3227	2.41597	2.41597	2.41597	5.5206	5.5206	3.27843	5.5206
				4.26		6.20717	2.38597	2.38597	2.38597	3.30746	3.30746	5.04767	3.30746	2.38597	2.38597	2.38597	5.30237	5.30237	3.20786	5.30237	2.38597	2.38597	2.38597	5.49199	5.49199	3.24935	5.49199
				4.29		6.18633	2.35597	2.35597	2.35597	3.27746	3.27746	5.02211	3.27746	2.35597	2.35597	2.35597	5.28184	5.28184	3.17623	5.28184	2.35597	2.35597	2.35597	5.46308	5.46308	3.22025	5.46308
				4.32		6.16527	2.32597	2.32597	2.32597	3.24746	3.24746	4.99624	3.24746	2.32597	2.32597	2.32597	5.2611	5.2611	3.14457	5.2611	2.32597	2.32597	2.32597	5.43386	5.43386	3.19115	5.43386
				4.35		6.144	2.29597	2.29597	2.29597	3.21746	3.21746	4.97007	3.21746	2.29597	2.29597	2.29597	5.24015	5.24015	3.11288	5.24015	2.29597	2.29597	2.29597	5.40432	5.40432	3.16203	5.40432
				4.38		6.12251	2.26597	2.26597	2.26597	3.18746	3.18746	4.94358	3.18746	2.26597	2.26597	2.26597	5.21899	5.21899	3.08115	5.21899	2.26597	2.26597	2.26597	5.37445	5.37445	3.1329	5.37445
				4.41		6.1008	2.23597	2.23597	2.23597	3.15746	3.15746	4.91677	3.15746	2.23597	2.23597	2.23597	5.19761	5.19761	3.04939	5.19761	2.23597	2.23597	2.23597	5.34425	5.34425	3.10376	5.34425
				4.44		6.07887	2.20597	2.20597	2.20597	3.12746	3.12746	4.88964	3.12746	2.20597	2.20597	2.20597	5.17602	5.17602	3.0176	5.17602	2.20597	2.20597	2.20597	5.31372	5.31372	3.07461	5.31372
				4.47		6.05671	2.17597	2.17597	2.17597	3.09746	3.09746	4.86217	3.09746	2.17597	2.17597	2.17597	5.15421	5.15421	2.98577	5.15421	2.17597	2.17597	2.17597	5.28285	5.28285	3.04545	5.28285
				4.5		6.03433	2.14597	2.14597	2.14597	3.06746	3.06746	4.83438	3.06746	2.14597	2.14597	2.14597	5.13217	5.13217	2.9539	5.13217	2.14597	2.14597	2.14597	5.25164	5.25164	3.01627	5.25164
				4.53		6.01172	2.11597	2.11597	2.11597	3.03746	3.03746	4.80624	3.03746	2.11597	2.11597	2.11597	5.10992	5.10992	2.92199	5.10992	2.11597	2.11597	2.11597	5.22007	5.22007	2.98709	5.22007
				4.56		5.98888	2.08597	2.08597	2.08597	3.00746	3.00746	4.77775	3.00746	2.08597	2.08597	2.08597	5.08744	5.08744	2.89005	5.08744	2.08597	2.08597	2.08597	5.18814	5.18814	2.9579	5.18814
				4.59		5.9658	2.05597	2.05597	2.05597	2.97746	2.97746	4.74891	2.97746	2.05597	2.05597	2.05597	5.06473	5.06473	2.85806	5.06473	2.05597	2.05597	2.05597	5.15584	5.15584	2.9287	5.15584
				4.62		5.94248	2.02597	2.02597	2.02597	2.94746	2.94746	4.71972	2.94746	2.02597	2.02597	2.02597	5.04179	5.04179	2.82603	5.04179	2.02597	2.02597	2.02597	5.12318	5.12318	2.89948	5.12318
				4.65		5.91893	1.99597	1.99597	1.99597	2.91746	2.91746	4.69015	2.91746	1.99597	1.99597	1.99597	5.01862	5.01862	2.79396	5.01862	1.99597	1.99597	1.99597	5.09013	5.09013	2.87026	5.09013
				4.68		5.89513	1.96597	1.96597	1.96597	2.88746	2.88746	4.66022	2.88746	1.96597	1.96597	1.96597	4.99521	4.99521	2.76184	4.99521	1.96597	1.96597	1.96597	5.0567	5.0567	2.84103	5.0567
				4.71		5.87109	1.93597	1.93597	1.93597	2.85746	2.85746	4.6299	2.85746	1.93597	1.93597	1.93597	4.97156	4.97156	2.72968	4.97156	1.93597	1.93597	1.93597	5.02288	5.02288	2.81179	5.02288
				4.74		5.8468	1.90597	1.90597	1.90597	2.82746	2.82746	4.5992	2.82746	1.90597	1.90597	1.90597	4.94768	4.94768	2.69747	4.94768	1.90597	1.90597	1.90597	4.98865	4.98865	2.78254	4.98865
				4.77		5.82225	1.87597	1.87597	1.87597	2.79746	2.79746	4.5681	2.79746	1.87597	1.87597	1.87597	4.92355	4.92355	2.66521	4.92355	1.87597	1.87597	1.87597	4.95402	4.95402	2.75328	4.95402
				4.8		5.79746	1.84597	1.84597	1.84597	2.76746	2.76746	4.5366	2.76746	1.84597	1.84597	1.84597	4.89917	4.89917	2.6329	4.89917	1.84597	1.84597	1.84597	4.91896	4.91896	2.72401	4.91896
				4.83		5.7724	1.81597	1.81597	1.81597	2.73746	2.73746	4.50469	2.73746	1.81597	1.81597	1.81597	4.87454	4.87454	2.60053	4.87454	1.81597	1.81597	1.81597	4.88348	4.88348	2.69474	4.88348
				4.86		5.74708	1.78597	1.78597	1.78597	2.70746	2.70746	4.47236	2.70746	1.78597	1.78597	1.78597	4.84966	4.84966	2.56811	4.84966	1.78597	1.78597	1.78597	4.84757	4.84757	2.66545	4.84757
				4.89		5.7215	1.75597	1.75597	1.75597	2.67746	2.67746	4.4396	2.67746	1.75597	1.75597	1.75597	4.82452	4.82452	2.53563	4.82452	1.75597	1.75597	1.75597	4.8112	4.8112	2.63616	4.8112
				4.92		5.69565	1.72597	1.72597	1.72597	2.64746	2.64746	4.4064	2.64746	1.72597	1.72597	1.72597	4.79912	4.79912	2.50309	4.79912	1.72597	1.72597	1.72597	4.77438	4.77438	2.60686	4.77438
				4.95		5.66953	1.69597	1.69597	1.69597	2.61746	2.61746	4.37276	2.61746	1.69597	1.69597	1.69597	4.77346	4.77346	2.47049	4.77346	1.69597	1.69597	1.69597	4.7371	4.7371	2.57755	4.7371
				4.98		5.64314	1.66597	1.66597	1.66597	2.58746	2.58746	4.33866	2.58746	1.66597	1.66597	1.66597	4.74753	4.74753	2.43783	4.74753	1.66597	1.66597	1.66597	4.69933	4.69933	2.54824	4.69933
				5.01		5.61646	1.63597	1.63597	1.63597	2.55746	2.55746	4.30409	2.55746	1.63597	1.63597	1.63597	4.72133	4.72133	2.4051	4.72133	1.63597	1.63597	1.63597	4.66108	4.66108	2.51891	4.66108
				5.04		5.5895	1.60597	1.60597	1.60597	2.52746	2.52746	4.26903	2.52746	1.60597	1.60597	1.60597	4.69486	4.69486	2.3723	4.69486	1.60597	1.60597	1.60597	4.62233	4.62233	2.48958	4.62233
				5.07		5.56225	1.57597	1.57597	1.57597	2.49746	2.49746	4.23349	2.49746	1.57597	1.57597	1.57597	4.66811	4.66811	2.33943	4.66811	1.57597	1.57597	1.57597	4.58307	4.58307	2.46024	4.58307
				5.1		5.53471	1.54597	1.54597	1.54597	2.46746	2.46746	4.19745	2.46746	1.54597	1.54597	1.54597	4.64108	4.64108	2.30648	4.64108	1.54597	1.54597	1.54597	4.54327	4.54327	2.43089	4.54327
				5.13		5.50688	1.51597	1.51597	1.51597	2.43746	2.43746	4.16089	2.43746	1.51597	1.51597	1.51597	4.61376	4.61376	2.27345	4.61376	1.51597	1.51597	1.51597	4.50294	4.50294	2.40154	4.50294
				5.16		5.47875	1.48597	1.48597	1.48597	2.40746	2.40746	4.1238	2.40746	1.48597	1.48597	1.48597	4.58616	4.58616	2.24035	4.58616	1.48597	1.48597	1.48597	4.46206	4.46206	2.37218	4.46206
				5.19		5.45031	1.45597	1.45597	1.45597	2.37746	2.37746	4.08616	2.37746	1.45597	1.45597	1.45597	4.55826	4.55826	2.20716	4.55826	1.45597	1.45597	1.45597	4.42061	4.42061	2.34281	4.42061
				5.22		5.42156	1.42597	1.42597	1.42597	2.34746	2.34746	4.04797	2.34746	1.42597	1.42597	1.42597	4.53006	4.53006	2.17388	4.53006	1.42597	1.42597	1.42597	4.37857	4.37857	2.31344	4.37857
				5.25		5.39249	1.39597	1.39597	1.39597	2.31746	2.31746	4.00921	2.31746	1.39597	1.39597	1.39597	4.50156	4.50156	2.1405	4.50156	1.39597	1.39597	1.39597	4.33593	4.33593	2.28405	4.33593
				5.28		5.36311	1.36597	1.36597	1.36597	2.28746	2.28746	3.96985	2.28746	1.36597	1.36597	1.36597	4.47276	4.47276	2.10703	4.47276	1.36597	1.36597	1.36597	4.29268	4.29268	2.25466	4.29268
				5.31		5.33341	1.33597	1.33597	1.33597	2.25746	2.25746	3.92988	2.25746	1.33597	1.33597	1.33597	4.44364	4.44364	2.07346	4.44364	1.33597	1.33597	1.33597	4.24878	4.24878	2.22527	4.24878
				5.34		5.30337	1.30597	1.30597	1.30597	2.22746	2.22746	3.88929	2.22746	1.30597	1.30597	1.30597	4.4142	4.4142	2.03978	4.4142	1.30597	1.30597	1.30597	4.20423	4.20423	2.19587	4.20423
				5.37		5.273	1.27597	1.27597	1.27597	2.19746	2.19746	3.84806	2.19746	1.27597	1.27597	1.27597	4.38444	4.38444	2.006	4.38444	1.27597	1.27597	1.27597	4.159	4.159	2.16646	4.159
				5.4		5.24228	1.24597	1.24597	1.24597	2.16746	2.16746	3.80616	2.16746	1.24597	1.24597	1.24597	4.35436	4.35436	1.97209	4.35436	1.24597	1.24597	1.24597	4.11307	4.11307	2.13705	4.11307
				5.43		5.21122	1.21597	1.21597	1.21597	2.13746	2.13746	3.76357	2.13746	1.21597	1.21597	1.21597	4.32394	4.32394	1.93806	4.32394	1.21597	1.21597	1.21597	4.06643	4.06643	2.10762	4.06643
				5.46		5.17981	1.18597	1.18597	1.18597	2.10746	2.10746	3.72027	2.10746	1.18597	1.18597	1.18597	4.29318	4.29318	1.90391	4.29318	1.18597	1.18597	1.18597	4.01903	4.01903	2.0782	4.01903
				5.49		5.14804	1.15597	1.15597	1.15597	2.07746	2.07746	3.67624	2.07746	1.15597	1.15597	1.15597	4.26208	4.26208	1.86962	4.26208	1.15597	1.15597	1.15597	3.97086	3.97086	2.04877	3.97086
				5.52		5.1159	1.12597	1.12597	1.12597	2.04746	2.04746	3.63144	2.04746	1.12597	1.12597	1.12597	4.23063	4.23063	1.83518	4.23063	1.12597	1.12597	1.12597	3.92189	3.92189	2.01933	3.92189
				5.55		5.08339	1.09597	1.09597	1.09597	2.01746	2.01746	3.58586	2.01746	1.09597	1.09597	1.09597	4.19882	4.19882	1.8006	4.19882	1.09597	1.09597	1.09597	3.87209	3.87209	1.98988	3.87209
				5.58		5.0505	1.06597	1.06597	1.06597	1.98746	1.98746	3.53946	1.98746	1.06597	1.06597	1.06597	4.16665	4.16665	1.76585	4.16665	1.06597	1.06597	1.06597	3.82143	3.82143	1.96043	3.82143
				5.61		5.01722	1.03597	1.03597	1.03597	1.95746	1.95746	3.49221	1.95746	1.03597	1.03597	1.03597	4.13411	4.13411	1.73094	4.13411	1.03597	1.03597	1.03597	3.76987	3.76987	1.93098	3.76987
				5.64		4.98354	1.00597	1.00597	1.00597	1.92746	1.92746	3.44407	1.92746	1.00597	1.00597	1.00597	4.10119	4.10119	1.69586	4.10119	1.00597	1.00597	1.00597	3.71738	3.71738	1.90152	3.71738
				5.67		4.94947	0.975967	0.975967	0.975967	1.89746	1.89746	3.39502	1.89746	0.975967	0.975967	0.975967	4.06789	4.06789	1.66058	4.06789	0.975967	0.975967	0.975967	3.66392	3.66392	1.87205	3.66392
				5.7		4.91498	0.945967	0.945967	0.945967	1.86746	1.86746	3.34501	1.86746	0.945967	0.945967	0.945967	4.0342	4.0342	1.6251	4.0342	0.945967	0.945967	0.945967	3.60945	3.60945	1.84258	3.60945
				5.73		4.88007	0.915967	0.915967	0.915967	1.83746	1.83746	3.29399	1.83746	0.915967	0.915967	0.915967	4.00011	4.00011	1.58941	4.00011	0.915967	0.915967	0.915967	3.55392	3.55392	1.8131	3.55392
				5.76		4.84473	0.885967	0.885967	0.885967	1.80746	1.80746	3.24193	1.80746	0.885967	0.885967	0.885967	3.96561	3.96561	1.5535	3.96561	0.885967	0.885967	0.885967	3.49728	3.49728	1.78362	3.49728
				5.79		4.80896	0.855967	0.855967	0.855967	1.77746	1.77746	3.18876	1.77746	0.855967	0.855967	0.855967	3.9307	3.9307	1.51735	3.9307	0.855967	0.855967	0.855967	3.43948	3.43948	1.75413	3.43948
				5.82		4.77274	0.825967	0.825967	0.825967	1.74746	1.74746	3.13445	1.74746	0.825967	0.825967	0.825967	3.89536	3.89536	1.48093	3.89536	0.825967	0.825967	0.825967	3.38046	3.38046	1.72464	3.38046
				5.85		4.73606	0.795967	0.795967	0.795967	1.71746	1.71746	3.07893	1.71746	0.795967	0.795967	0.795967	3.85959	3.85959	1.44424	3.85959	0.795967	0.795967	0.795967	3.32016	3.32016	1.69514	3.32016
				5.88		4.69892	0.765967	0.765967	0.765967	1.68746	1.68746	3.02213	1.68746	0.765967	0.765967	0.765967	3.82337	3.82337	1.40726	3.82337	0.765967	0.765967	0.765967	3.25851	3.25851	1.66564	3.25851
				5.91		4.66129	0.735967	0.735967	0.735967	1.65746	1.65746	2.96398	1.65746	0.735967	0.735967	0.735967	3.78671	3.78671	1.36996	3.78671	0.735967	0.735967	0.735967	3.19544	3.19544	1.63613	3.19544
				5.94		4.62318	0.705967	0.705967	0.705967	1.62746	1.62746	2.90441	1.62746	0.705967	0.705967	0.705967	3.74958	3.74958	1.33231	3.74958	0.705967	0.705967	0.705967	3.13085	3.13085	1.60662	3.13085
				5.97		4.58456	0.675967	0.675967	0.675967	1.59746	1.59746	2.84333	1.59746	0.675967	0.675967	0.675967	3.71197	3.71197	1.29429	3.71197	0.675967	0.675967	0.675967	3.06466	3.06466	1.5771	3.06466
				6		4.54543	0.645967	0.645967	0.645967	1.56746	1.56746	2.78064	1.56746	0.645967	0.645967	0.645967	3.67389	3.67389	1.25588	3.67389	0.645967	0.645967	0.645967	2.99677	2.99677	1.54758	2.99677
				6.03		4.50577	0.615967	0.615967	0.615967	1.53746	1.53746	2.71623	1.53746	0.615967	0.615967	0.615967	3.6353	3.6353	1.21702	3.6353	0.615967	0.615967	0.615967	2.92706	2.92706	1.51805	2.92706
				6.06		4.46557	0.585967	0.585967	0.585967	1.50746	1.50746	2.64999	1.50746	0.585967	0.585967	0.585967	3.59621	3.59621	1.17769	3.59621	0.585967	0.585967	0.585967	2.8554	2.8554	1.48852	2.8554
				6.09		4.42481	0.555967	0.555967	0.555967	1.47746	1.47746	2.58178	1.47746	0.555967	0.555967	0.555967	3.5566	3.5566	1.13783	3.5566	0.555967	0.555967	0.555967	2.78165	2.78165	1.45899	2.78165
				6.12		4.38348	0.525967	0.525967	0.525967	1.44746	1.44746	2.51145	1.44746	0.525967	0.525967	0.525967	3.51645	3.51645	1.0974	3.51645	0.525967	0.525967	0.525967	2.70564	2.70564	1.42945	2.70564
				6.15		4.34157	0.495967	0.495967	0.495967	1.41746	1.41746	2.43881	1.41746	0.495967	0.495967	0.495967	3.47575	3.47575	1.05633	3.47575	0.495967	0.495967	0.495967	2.62718	2.62718	1.3999	2.62718
				6.18		4.29905	0.465967	0.465967	0.465967	1.38746	1.38746	2.36367	1.38746	0.465967	0.465967	0.465967	3.43449	3.43449	1.01456	3.43449	0.465967	0.465967	0.465967	2.54605	2.54605	1.37036	2.54605
				6.21		4.2559	0.435967	0.435967	0.435967	1.35746	1.35746	2.28578	1.35746	0.435967	0.435967	0.435967	3.39265	3.39265	0.972005	3.39265	0.435967	0.435967	0.435967	2.46201	2.46201	1.3408	2.46201
				6.24		4.21212	0.405967	0.405967	0.405967	1.32746	1.32746	2.20488	1.32746	0.405967	0.405967	0.405967	3.35021	3.35021	0.92856	3.35021	0.405967	0.405967	0.405967	2.37475	2.37475	1.31125	2.37475
				6.27		4.16768	0.375967	0.375967	0.375967	1.29746	1.29746	2.12062	1.29746	0.375967	0.375967	0.375967	3.30716	3.30716	0.884113	3.30716	0.375967	0.375967	0.375967	2.28393	2.28393	1.28169	2.28393
				6.3		4.12256	0.345967	0.345967	0.345967	1.26746	1.26746	2.03262	1.26746	0.345967	0.345967	0.345967	3.26348	3.26348	0.83852	3.26348	0.345967	0.345967	0.345967	2.1891	2.1891	1.25212	2.1891
				6.33		4.07673	0.315967	0.315967	0.315967	1.23746	1.23746	1.94038	1.23746	0.315967	0.315967	0.315967	3.21916	3.21916	0.791606	3.21916	0.315967	0.315967	0.315967	2.08977	2.08977	1.22256	2.08977
				6.36		4.03018	0.285967	0.285967	0.285967	1.20746	1.20746	1.84331	1.20746	0.285967	0.285967	0.285967	3.17415	3.17415	0.743151	3.17415	0.285967	0.285967	0.285967	1.98528	1.98528	1.19298	1.98528
				6.39		3.98288	0.255967	0.255967	0.255967	1.17746	1.17746	1.74064	1.17746	0.255967	0.255967	0.255967	3.12846	3.12846	0.692872	3.12846	0.255967	0.255967	0.255967	1.87482	1.87482	1.16341	1.87482
				6.42		3.9348	0.225967	0.225967	0.225967	1.14746	1.14746	1.63138	1.14746	0.225967	0.225967	0.225967	3.08206	3.08206	0.640397	3.08206	0.225967	0.225967	0.225967	1.75731	1.75731	1.13383	1.75731
				6.45		3.88591	0.195967	0.195967	0.195967	1.11746	1.11746	1.51418	1.11746	0.195967	0.195967	0.195967	3.03491	3.03491	0.585222	3.03491	0.195967	0.195967	0.195967	1.63133	1.63133	1.10424	1.63133
				6.48		3.83619	0.165967	0.165967	0.165967	1.08746	1.08746	1.38717	1.08746	0.165967	0.165967	0.165967	2.987	2.987	0.526635	2.987	0.165967	0.165967	0.165967	1.49487	1.49487	1.07465	1.49487
				6.51		3.7856	0.135967	0.135967	0.135967	1.05746	1.05746	1.24758	1.05746	0.135967	0.135967	0.135967	2.9383	2.9383	0.463572	2.9383	0.135967	0.135967	0.135967	1.34496	1.34496	1.04506	1.34496
				6.54		3.73411	0.105967	0.105967	0.105967	1.02746	1.02746	1.09099	1.02746	0.105967	0.105967	0.105967	2.88878	2.88878	0.394323	2.88878	0.105967	0.105967	0.105967	1.17687	1.17687	1.01547	1.17687
				6.57		3.68168	0.0759667	0.0759667	0.0759667	0.997464	0.997464	0.909538	0.997464	0.0759667	0.0759667	0.0759667	2.83841	2.83841	0.31581	2.83841	0.0759667	0.0759667	0.0759667	0.982174	0.982174	0.985871	0.982174
				6.6		3.62827	0.0459667	0.0459667	0.0459667	0.967464	0.967464	0.686172	0.967464	0.0459667	0.0459667	0.0459667	2.78716	2.78716	0.221309	2.78716	0.0459667	0.0459667	0.0459667	0.742615	0.742615	0.956269	0.742615
				6.63		3.57384	0.0159667	0.0159667	0.0159667	0.937464	0.937464	0.363861	0.937464	0.0159667	0.0159667	0.0159667	2.73498	2.73498	0.0881001	2.73498	0.0159667	0.0159667	0.0159667	0.397092	0.397092	0.926663	0.397092
				6.66		3.51834		-0.0140333		0.907464	0.907464		0.907464			-0.0140333	2.68185	2.68185		2.68185	-0.0140333	-0.0140333	-0.0140333			0.897054
				6.69		3.46173		-0.0440333		0.877464	0.877464		0.877464			-0.0440333	2.62772	2.62772		2.62772	-0.0440333	-0.0440333	-0.0440333			0.867442
				6.72		3.40394		-0.0740333		0.847464	0.847464		0.847464			-0.0740333	2.57255	2.57255		2.57255	-0.0740333	-0.0740333	-0.0740333			0.837827
				6.75		3.34492		-0.104033		0.817464	0.817464		0.817464			-0.104033	2.51628	2.51628		2.51628	-0.104033	-0.104033	-0.104033			0.808208
				6.78		3.28461		-0.134033		0.787464	0.787464		0.787464			-0.134033	2.45888	2.45888		2.45888	-0.134033	-0.134033	-0.134033			0.778586
				6.81		3.22294		-0.164033		0.757464	0.757464		0.757464			-0.164033	2.40027	2.40027		2.40027	-0.164033	-0.164033	-0.164033			0.74896
				6.84		3.15982		-0.194033		0.727464	0.727464		0.727464			-0.194033	2.34041	2.34041		2.34041	-0.194033	-0.194033	-0.194033			0.719332
				6.87		3.09517		-0.224033		0.697464	0.697464		0.697464			-0.224033	2.27922	2.27922		2.27922	-0.224033	-0.224033	-0.224033			0.6897
				6.9		3.0289		-0.254033		0.667464	0.667464		0.667464			-0.254033	2.21662	2.21662		2.21662	-0.254033	-0.254033	-0.254033			0.660065
				6.93		2.9609		-0.284033		0.637464	0.637464		0.637464			-0.284033	2.15255	2.15255		2.15255	-0.284033	-0.284033	-0.284033			0.630427
				6.96		2.89105		-0.314033		0.607464	0.607464		0.607464			-0.314033	2.08691	2.08691		2.08691	-0.314033	-0.314033	-0.314033			0.600786
				6.99		2.81923		-0.344033		0.577464	0.577464		0.577464			-0.344033	2.0196	2.0196		2.0196	-0.344033	-0.344033	-0.344033			0.571143
				7.02		2.74528		-0.374033		0.547464	0.547464		0.547464			-0.374033	1.95051	1.95051		1.95051	-0.374033	-0.374033	-0.374033			0.541496
				7.05		2.66903		-0.404033		0.517464	0.517464		0.517464			-0.404033	1.87951	1.87951		1.87951	-0.404033	-0.404033	-0.404033			0.511846
				7.08		2.59028		-0.434033		0.487464	0.487464		0.487464			-0.434033	1.80648	1.80648		1.80648	-0.434033	-0.434033	-0.434033			0.482194
				7.11		2.50881		-0.464033		0.457464	0.457464		0.457464			-0.464033	1.73124	1.73124		1.73124	-0.464033	-0.464033	-0.464033			0.452538
				7.14		2.42436		-0.494033		0.427464	0.427464		0.427464			-0.494033	1.65362	1.65362		1.65362	-0.494033	-0.494033	-0.494033			0.42288
				7.17		2.33662		-0.524033		0.397464	0.397464		0.397464			-0.524033	1.57341	1.57341		1.57341	-0.524033	-0.524033	-0.524033			0.393219
				7.2		2.24521		-0.554033		0.367464	0.367464		0.367464			-0.554033	1.49037	1.49037		1.49037	-0.554033	-0.554033	-0.554033			0.363555
				7.23		2.14969		-0.584033		0.337464	0.337464		0.337464			-0.584033	1.40422	1.40422		1.40422	-0.584033	-0.584033	-0.584033			0.333889
				7.26		2.04951		-0.614033		0.307464	0.307464		0.307464			-0.614033	1.31462	1.31462		1.31462	-0.614033	-0.614033	-0.614033			0.30422
				7.29		1.94399		-0.644033		0.277464	0.277464		0.277464			-0.644033	1.22119	1.22119		1.22119	-0.644033	-0.644033	-0.644033			0.274548
				7.32		1.83225		-0.674033		0.247464	0.247464		0.247464			-0.674033	1.12342	1.12342		1.12342	-0.674033	-0.674033	-0.674033			0.244873
				7.35		1.71315		-0.704033		0.217464	0.217464		0.217464			-0.704033	1.02073	1.02073		1.02073	-0.704033	-0.704033	-0.704033			0.215196
				7.38		1.58511		-0.734033		0.187464	0.187464		0.187464			-0.734033	0.912362	0.912362		0.912362	-0.734033	-0.734033	-0.734033			0.185517
				7.41		1.44593		-0.764033		0.157464	0.157464		0.157464			-0.764033	0.79734	0.79734		0.79734	-0.764033	-0.764033	-0.764033			0.155835
				7.44		1.29226		-0.794033		0.127464	0.127464		0.127464			-0.794033	0.674373	0.674373		0.674373	-0.794033	-0.794033	-0.794033			0.12615
				7.47		1.11865		-0.824033		0.0974637	0.0974637		0.0974637			-0.824033	0.541676	0.541676		0.541676	-0.824033	-0.824033	-0.824033			0.0964634
				7.5		0.914889		-0.854033		0.0674637	0.0674637		0.0674637			-0.854033	0.396663	0.396663		0.396663	-0.854033	-0.854033	-0.854033			0.066774
				7.53		0.657034		-0.884033		0.0374637	0.0374637		0.0374637			-0.884033	0.235328	0.235328		0.235328	-0.884033	-0.884033	-0.884033			0.0370822
				7.56		0.238231		-0.914033		0.00746373	0.00746373		0.00746373			-0.914033	0.0508258	0.0508258		0.0508258	-0.914033	-0.914033	-0.914033			0.00738801
				7.59				-0.944033		-0.0225363						-0.944033		-0.170538			-0.944033	-0.944033	-0.944033			-0.0223085
				7.62				-0.974033		-0.0525363						-0.974033		-0.466281			-0.974033	-0.974033	-0.974033			-0.0520074
				7.65				-1.00403		-0.0825363											-1.00403	-1.00403	-1.00403			-0.0817086
				7.68				-1.03403		-0.112536											-1.03403	-1.03403	-1.03403			-0.111412
				7.71				-1.06403		-0.142536											-1.06403	-1.06403	-1.06403			-0.141118
				7.74				-1.09403		-0.172536											-1.09403	-1.09403	-1.09403			-0.170826
				7.77				-1.12403		-0.202536											-1.12403	-1.12403	-1.12403			-0.200536
				7.8				-1.15403		-0.232536											-1.15403	-1.15403	-1.15403			-0.230248
				7.83				-1.18403		-0.262536											-1.18403	-1.18403	-1.18403			-0.259962
				7.86				-1.21403		-0.292536											-1.21403	-1.21403	-1.21403			-0.289679
				7.89				-1.24403		-0.322536											-1.24403	-1.24403	-1.24403			-0.319398
				7.92				-1.27403		-0.352536											-1.27403	-1.27403	-1.27403			-0.349118
				7.95				-1.30403		-0.382536											-1.30403	-1.30403	-1.30403			-0.378841
				7.98				-1.33403		-0.412536											-1.33403	-1.33403	-1.33403			-0.408566
