# Supplementary material for: Isobologram analysis of triple therapies
Source: Radiat Oncol. 2006 Oct 17;1:39. doi: 10.1186/1748-717X-1-39 (PMC1634864; doi:10.1186/1748-717X-1-39)
Supplement: Additional File 3 — Isobolyzer for two logarithmic and one linear dose-response-relationship. This Excel macro enables the user to type in his own experimental data. The used dose-response-relationships are linear and logarithmic. [file 1748-717X-1-39-S3.xls]

## Sheet: Variables
parameter						definitions
a1	8.5	b1	65.6			Therapy No. 1	y1 = a1 lnx1 + b1
a2	2	b2	4.3			Therapy No. 2	y2 = a2 lnx2 + b2
a3	3.1	b3	3.1			Therapy No. 3	y3 = a3 x3 + b3
d1	0.001					d1	dose of therapy 1
d2	1					d2	dose of therapy 2
d3	5					d3	dose of therapy 3
i	52					i	effect of combination (isodose)

## Sheet: x2 - x3
increment	interval			x1	x2	x3 (1)	x3 (2)	x3 (3)	x3 (4)	x3 (5)	x3 (6)	x3 (7)	x3 (8)	x3 (9)	x3 (10)	x3 (11)	x3 (12)	x3 (13)	x3 (14)	x3 (15)	x3 (16)	x3 (17)	x3 (18)	x3 (19)	x3 (20)	x3 (21)	x3 (22)
	start	end		0.001	1	12.1664	14.1664	14.3969	13.0382	13.3969	12.0382	13.1664	13.1664	15.7505	15.3735	15.7606	13.1664	13.5535	14.3735	13.5309	15.7742	15.7606	14.5535	14.3645	13.1664	13.5535	14.3871
0.5	1	100			1.5	11.9048	13.9048	14.3309	12.9241	13.3309	11.9241	12.9048	12.9048	15.7495	15.1119	15.7606	12.9048	13.5535	14.1119	13.5286	15.7742	15.7606	14.5535	14.1006	12.9048	13.5535	14.1255
					2	11.7192	13.7192	14.271	12.8393	13.271	11.8393	12.7192	12.7192	15.7487	14.9263	15.7606	12.7192	13.5535	13.9263	13.5269	15.7742	15.7606	14.5535	13.9133	12.7192	13.5535	13.9399
(d2|d3)	1	5			2.5	11.5753	13.5753	14.2162	12.7715	13.2162	11.7715	12.5753	12.5753	15.7481	14.7823	15.7606	12.5753	13.5535	13.7823	13.5254	15.7742	15.7606	14.5535	13.7679	12.5753	13.5535	13.7959
					3	11.4576	13.4576	14.1657	12.7146	13.1657	11.7146	12.4576	12.4576	15.7475	14.6647	15.7606	12.4576	13.5535	13.6647	13.5242	15.7742	15.7606	14.5535	13.649	12.4576	13.5535	13.6783
					3.5	11.3582	13.3582	14.1189	12.6656	13.1189	11.6656	12.3582	12.3582	15.747	14.5652	15.7606	12.3582	13.5535	13.5652	13.5231	15.7742	15.7606	14.5535	13.5485	12.3582	13.5535	13.5789
					4	11.272	13.272	14.0752	12.6224	13.0752	11.6224	12.272	12.272	15.7466	14.4791	15.7606	12.272	13.5535	13.4791	13.5221	15.7742	15.7606	14.5535	13.4613	12.272	13.5535	13.4927
					4.5	11.1961	13.1961	14.0343	12.5837	13.0343	11.5837	12.1961	12.1961	15.7462	14.4031	15.7606	12.1961	13.5535	13.4031	13.5212	15.7742	15.7606	14.5535	13.3844	12.1961	13.5535	13.4167
					5	11.1281	13.1281	13.9959	12.5487	12.9959	11.5487	12.1281	12.1281	15.7458	14.3351	15.7606	12.1281	13.5535	13.3351	13.5204	15.7742	15.7606	14.5535	13.3157	12.1281	13.5535	13.3487
					5.5	11.0666	13.0666	13.9596	12.5166	12.9596	11.5166	12.0666	12.0666	15.7455	14.2736	15.7606	12.0666	13.5535	13.2736	13.5197	15.7742	15.7606	14.5535	13.2534	12.0666	13.5535	13.2873
					6	11.0105	13.0105	13.9252	12.487	12.9252	11.487	12.0105	12.0105	15.7452	14.2175	15.7606	12.0105	13.5535	13.2175	13.519	15.7742	15.7606	14.5535	13.1966	12.0105	13.5535	13.2311
					6.5	10.9588	12.9588	13.8926	12.4596	12.8926	11.4596	11.9588	11.9588	15.7449	14.1659	15.7606	11.9588	13.5535	13.1659	13.5183	15.7742	15.7606	14.5535	13.1443	11.9588	13.5535	13.1795
					7	10.911	12.911	13.8615	12.4339	12.8615	11.4339	11.911	11.911	15.7446	14.1181	15.7606	11.911	13.5535	13.1181	13.5177	15.7742	15.7606	14.5535	13.0958	11.911	13.5535	13.1317
					7.5	10.8665	12.8665	13.8319	12.4099	12.8319	11.4099	11.8665	11.8665	15.7444	14.0735	15.7606	11.8665	13.5535	13.0735	13.5171	15.7742	15.7606	14.5535	13.0507	11.8665	13.5535	13.0872
					8	10.8249	12.8249	13.8036	12.3872	12.8036	11.3872	11.8249	11.8249	15.7441	14.0319	15.7606	11.8249	13.5535	13.0319	13.5165	15.7742	15.7606	14.5535	13.0085	11.8249	13.5535	13.0455
					8.5	10.7857	12.7857	13.7764	12.3658	12.7764	11.3658	11.7857	11.7857	15.7439	13.9928	15.7606	11.7857	13.5535	12.9928	13.516	15.7742	15.7606	14.5535	12.9689	11.7857	13.5535	13.0064
					9	10.7489	12.7489	13.7504	12.3454	12.7504	11.3454	11.7489	11.7489	15.7436	13.9559	15.7606	11.7489	13.5535	12.9559	13.5155	15.7742	15.7606	14.5535	12.9315	11.7489	13.5535	12.9695
					9.5	10.714	12.714	13.7254	12.3261	12.7254	11.3261	11.714	11.714	15.7434	13.921	15.7606	11.714	13.5535	12.921	13.515	15.7742	15.7606	14.5535	12.8961	11.714	13.5535	12.9347
					10	10.6809	12.6809	13.7013	12.3076	12.7013	11.3076	11.6809	11.6809	15.7432	13.8879	15.7606	11.6809	13.5535	12.8879	13.5145	15.7742	15.7606	14.5535	12.8626	11.6809	13.5535	12.9016
					10.5	10.6494	12.6494	13.6781	12.29	12.6781	11.29	11.6494	11.6494	15.743	13.8565	15.7606	11.6494	13.5535	12.8565	13.5141	15.7742	15.7606	14.5535	12.8306	11.6494	13.5535	12.8701
					11	10.6194	12.6194	13.6556	12.2731	12.6556	11.2731	11.6194	11.6194	15.7428	13.8265	15.7606	11.6194	13.5535	12.8265	13.5136	15.7742	15.7606	14.5535	12.8002	11.6194	13.5535	12.8401
					11.5	10.5907	12.5907	13.634	12.2569	12.634	11.2569	11.5907	11.5907	15.7426	13.7978	15.7606	11.5907	13.5535	12.7978	13.5132	15.7742	15.7606	14.5535	12.7711	11.5907	13.5535	12.8114
					12	10.5633	12.5633	13.613	12.2412	12.613	11.2412	11.5633	11.5633	15.7424	13.7703	15.7606	11.5633	13.5535	12.7703	13.5128	15.7742	15.7606	14.5535	12.7432	11.5633	13.5535	12.7839
					12.5	10.5369	12.5369	13.5927	12.2262	12.5927	11.2262	11.5369	11.5369	15.7423	13.744	15.7606	11.5369	13.5535	12.744	13.5124	15.7742	15.7606	14.5535	12.7165	11.5369	13.5535	12.7576
					13	10.5116	12.5116	13.573	12.2117	12.573	11.2117	11.5116	11.5116	15.7421	13.7187	15.7606	11.5116	13.5535	12.7187	13.512	15.7742	15.7606	14.5535	12.6908	11.5116	13.5535	12.7323
					13.5	10.4873	12.4873	13.5539	12.1977	12.5539	11.1977	11.4873	11.4873	15.7419	13.6943	15.7606	11.4873	13.5535	12.6943	13.5117	15.7742	15.7606	14.5535	12.6661	11.4873	13.5535	12.7079
					14	10.4638	12.4638	13.5354	12.1841	12.5354	11.1841	11.4638	11.4638	15.7418	13.6709	15.7606	11.4638	13.5535	12.6709	13.5113	15.7742	15.7606	14.5535	12.6422	11.4638	13.5535	12.6845
					14.5	10.4412	12.4412	13.5173	12.171	12.5173	11.171	11.4412	11.4412	15.7416	13.6482	15.7606	11.4412	13.5535	12.6482	13.5109	15.7742	15.7606	14.5535	12.6193	11.4412	13.5535	12.6618
					15	10.4193	12.4193	13.4998	12.1583	12.4998	11.1583	11.4193	11.4193	15.7415	13.6264	15.7606	11.4193	13.5535	12.6264	13.5106	15.7742	15.7606	14.5535	12.597	11.4193	13.5535	12.64
					15.5	10.3981	12.3981	13.4827	12.146	12.4827	11.146	11.3981	11.3981	15.7413	13.6052	15.7606	11.3981	13.5535	12.6052	13.5103	15.7742	15.7606	14.5535	12.5755	11.3981	13.5535	12.6188
					16	10.3777	12.3777	13.4661	12.134	12.4661	11.134	11.3777	11.3777	15.7412	13.5847	15.7606	11.3777	13.5535	12.5847	13.5099	15.7742	15.7606	14.5535	12.5547	11.3777	13.5535	12.5983
					16.5	10.3578	12.3578	13.4499	12.1223	12.4499	11.1223	11.3578	11.3578	15.741	13.5649	15.7606	11.3578	13.5535	12.5649	13.5096	15.7742	15.7606	14.5535	12.5346	11.3578	13.5535	12.5785
					17	10.3385	12.3385	13.434	12.111	12.434	11.111	11.3385	11.3385	15.7409	13.5456	15.7606	11.3385	13.5535	12.5456	13.5093	15.7742	15.7606	14.5535	12.515	11.3385	13.5535	12.5592
					17.5	10.3198	12.3198	13.4186	12.0999	12.4186	11.0999	11.3198	11.3198	15.7408	13.5269	15.7606	11.3198	13.5535	12.5269	13.509	15.7742	15.7606	14.5535	12.496	11.3198	13.5535	12.5405
					18	10.3017	12.3017	13.4035	12.0892	12.4035	11.0892	11.3017	11.3017	15.7406	13.5087	15.7606	11.3017	13.5535	12.5087	13.5087	15.7742	15.7606	14.5535	12.4775	11.3017	13.5535	12.5223
					18.5	10.284	12.284	13.3888	12.0787	12.3888	11.0787	11.284	11.284	15.7405	13.491	15.7606	11.284	13.5535	12.491	13.5084	15.7742	15.7606	14.5535	12.4595	11.284	13.5535	12.5047
					19	10.2668	12.2668	13.3744	12.0684	12.3744	11.0684	11.2668	11.2668	15.7404	13.4738	15.7606	11.2668	13.5535	12.4738	13.5081	15.7742	15.7606	14.5535	12.4421	11.2668	13.5535	12.4875
					19.5	10.25	12.25	13.3603	12.0584	12.3603	11.0584	11.25	11.25	15.7402	13.4571	15.7606	11.25	13.5535	12.4571	13.5078	15.7742	15.7606	14.5535	12.425	11.25	13.5535	12.4707
					20	10.2337	12.2337	13.3465	12.0487	12.3465	11.0487	11.2337	11.2337	15.7401	13.4408	15.7606	11.2337	13.5535	12.4408	13.5076	15.7742	15.7606	14.5535	12.4084	11.2337	13.5535	12.4544
					20.5	10.2178	12.2178	13.333	12.0391	12.333	11.0391	11.2178	11.2178	15.74	13.4248	15.7606	11.2178	13.5535	12.4248	13.5073	15.7742	15.7606	14.5535	12.3922	11.2178	13.5535	12.4384
					21	10.2022	12.2022	13.3198	12.0298	12.3198	11.0298	11.2022	11.2022	15.7399	13.4093	15.7606	11.2022	13.5535	12.4093	13.507	15.7742	15.7606	14.5535	12.3764	11.2022	13.5535	12.4229
					21.5	10.187	12.187	13.3068	12.0206	12.3068	11.0206	11.187	11.187	15.7398	13.3941	15.7606	11.187	13.5535	12.3941	13.5068	15.7742	15.7606	14.5535	12.361	11.187	13.5535	12.4077
					22	10.1722	12.1722	13.2941	12.0117	12.2941	11.0117	11.1722	11.1722	15.7397	13.3793	15.7606	11.1722	13.5535	12.3793	13.5065	15.7742	15.7606	14.5535	12.3459	11.1722	13.5535	12.3929
					22.5	10.1577	12.1577	13.2816	12.0029	12.2816	11.0029	11.1577	11.1577	15.7395	13.3648	15.7606	11.1577	13.5535	12.3648	13.5063	15.7742	15.7606	14.5535	12.3311	11.1577	13.5535	12.3784
					23	10.1435	12.1435	13.2694	11.9943	12.2694	10.9943	11.1435	11.1435	15.7394	13.3506	15.7606	11.1435	13.5535	12.3506	13.506	15.7742	15.7606	14.5535	12.3167	11.1435	13.5535	12.3642
					23.5	10.1297	12.1297	13.2574	11.9859	12.2574	10.9859	11.1297	11.1297	15.7393	13.3367	15.7606	11.1297	13.5535	12.3367	13.5058	15.7742	15.7606	14.5535	12.3026	11.1297	13.5535	12.3503
					24	10.1161	12.1161	13.2456	11.9776	12.2456	10.9776	11.1161	11.1161	15.7392	13.3231	15.7606	11.1161	13.5535	12.3231	13.5055	15.7742	15.7606	14.5535	12.2887	11.1161	13.5535	12.3367
					24.5	10.1028	12.1028	13.2341	11.9695	12.2341	10.9695	11.1028	11.1028	15.7391	13.3098	15.7606	11.1028	13.5535	12.3098	13.5053	15.7742	15.7606	14.5535	12.2752	11.1028	13.5535	12.3234
					25	10.0897	12.0897	13.2227	11.9615	12.2227	10.9615	11.0897	11.0897	15.739	13.2968	15.7606	11.0897	13.5535	12.2968	13.5051	15.7742	15.7606	14.5535	12.2619	11.0897	13.5535	12.3104
					25.5	10.077	12.077	13.2115	11.9537	12.2115	10.9537	11.077	11.077	15.7389	13.284	15.7606	11.077	13.5535	12.284	13.5048	15.7742	15.7606	14.5535	12.2489	11.077	13.5535	12.2976
					26	10.0644	12.0644	13.2006	11.946	12.2006	10.946	11.0644	11.0644	15.7388	13.2715	15.7606	11.0644	13.5535	12.2715	13.5046	15.7742	15.7606	14.5535	12.2362	11.0644	13.5535	12.2851
					26.5	10.0521	12.0521	13.1898	11.9385	12.1898	10.9385	11.0521	11.0521	15.7387	13.2592	15.7606	11.0521	13.5535	12.2592	13.5044	15.7742	15.7606	14.5535	12.2237	11.0521	13.5535	12.2728
					27	10.0401	12.0401	13.1792	11.9311	12.1792	10.9311	11.0401	11.0401	15.7386	13.2471	15.7606	11.0401	13.5535	12.2471	13.5042	15.7742	15.7606	14.5535	12.2114	11.0401	13.5535	12.2608
					27.5	10.0282	12.0282	13.1687	11.9238	12.1687	10.9238	11.0282	11.0282	15.7385	13.2353	15.7606	11.0282	13.5535	12.2353	13.504	15.7742	15.7606	14.5535	12.1993	11.0282	13.5535	12.2489
					28	10.0166	12.0166	13.1584	11.9166	12.1584	10.9166	11.0166	11.0166	15.7384	13.2237	15.7606	11.0166	13.5535	12.2237	13.5037	15.7742	15.7606	14.5535	12.1875	11.0166	13.5535	12.2373
					28.5	10.0052	12.0052	13.1483	11.9095	12.1483	10.9095	11.0052	11.0052	15.7383	13.2123	15.7606	11.0052	13.5535	12.2123	13.5035	15.7742	15.7606	14.5535	12.1759	11.0052	13.5535	12.2259
					29	9.99398	11.994	13.1384	11.9026	12.1384	10.9026	10.994	10.994	15.7382	13.201	15.7606	10.994	13.5535	12.201	13.5033	15.7742	15.7606	14.5535	12.1644	10.994	13.5535	12.2146
					29.5	9.98295	11.9829	13.1286	11.8958	12.1286	10.8958	10.9829	10.9829	15.7382	13.19	15.7606	10.9829	13.5535	12.19	13.5031	15.7742	15.7606	14.5535	12.1532	10.9829	13.5535	12.2036
					30	9.9721	11.9721	13.1189	11.889	12.1189	10.889	10.9721	10.9721	15.7381	13.1792	15.7606	10.9721	13.5535	12.1792	13.5029	15.7742	15.7606	14.5535	12.1422	10.9721	13.5535	12.1928
					30.5	9.96144	11.9614	13.1094	11.8824	12.1094	10.8824	10.9614	10.9614	15.738	13.1685	15.7606	10.9614	13.5535	12.1685	13.5027	15.7742	15.7606	14.5535	12.1313	10.9614	13.5535	12.1821
					31	9.95095	11.951	13.1	11.8759	12.1	10.8759	10.951	10.951	15.7379	13.158	15.7606	10.951	13.5535	12.158	13.5025	15.7742	15.7606	14.5535	12.1206	10.951	13.5535	12.1716
					31.5	9.94063	11.9406	13.0907	11.8694	12.0907	10.8694	10.9406	10.9406	15.7378	13.1477	15.7606	10.9406	13.5535	12.1477	13.5023	15.7742	15.7606	14.5535	12.1101	10.9406	13.5535	12.1613
					32	9.93047	11.9305	13.0816	11.8631	12.0816	10.8631	10.9305	10.9305	15.7377	13.1375	15.7606	10.9305	13.5535	12.1375	13.5021	15.7742	15.7606	14.5535	12.0998	10.9305	13.5535	12.1511
					32.5	9.92046	11.9205	13.0726	11.8568	12.0726	10.8568	10.9205	10.9205	15.7376	13.1275	15.7606	10.9205	13.5535	12.1275	13.5019	15.7742	15.7606	14.5535	12.0896	10.9205	13.5535	12.1411
					33	9.91061	11.9106	13.0638	11.8506	12.0638	10.8506	10.9106	10.9106	15.7376	13.1177	15.7606	10.9106	13.5535	12.1177	13.5018	15.7742	15.7606	14.5535	12.0795	10.9106	13.5535	12.1313
					33.5	9.90091	11.9009	13.055	11.8446	12.055	10.8446	10.9009	10.9009	15.7375	13.108	15.7606	10.9009	13.5535	12.108	13.5016	15.7742	15.7606	14.5535	12.0696	10.9009	13.5535	12.1216
					34	9.89135	11.8914	13.0464	11.8386	12.0464	10.8386	10.8914	10.8914	15.7374	13.0984	15.7606	10.8914	13.5535	12.0984	13.5014	15.7742	15.7606	14.5535	12.0599	10.8914	13.5535	12.112
					34.5	9.88194	11.8819	13.0379	11.8326	12.0379	10.8326	10.8819	10.8819	15.7373	13.089	15.7606	10.8819	13.5535	12.089	13.5012	15.7742	15.7606	14.5535	12.0503	10.8819	13.5535	12.1026
					35	9.87265	11.8727	13.0295	11.8268	12.0295	10.8268	10.8727	10.8727	15.7372	13.0797	15.7606	10.8727	13.5535	12.0797	13.501	15.7742	15.7606	14.5535	12.0408	10.8727	13.5535	12.0933
					35.5	9.8635	11.8635	13.0212	11.821	12.0212	10.821	10.8635	10.8635	15.7372	13.0706	15.7606	10.8635	13.5535	12.0706	13.5009	15.7742	15.7606	14.5535	12.0315	10.8635	13.5535	12.0842
					36	9.85448	11.8545	13.013	11.8153	12.013	10.8153	10.8545	10.8545	15.7371	13.0615	15.7606	10.8545	13.5535	12.0615	13.5007	15.7742	15.7606	14.5535	12.0223	10.8545	13.5535	12.0751
					36.5	9.84558	11.8456	13.0049	11.8097	12.0049	10.8097	10.8456	10.8456	15.737	13.0526	15.7606	10.8456	13.5535	12.0526	13.5005	15.7742	15.7606	14.5535	12.0132	10.8456	13.5535	12.0663
					37	9.8368	11.8368	12.9969	11.8041	11.9969	10.8041	10.8368	10.8368	15.7369	13.0439	15.7606	10.8368	13.5535	12.0439	13.5003	15.7742	15.7606	14.5535	12.0043	10.8368	13.5535	12.0575
					37.5	9.82814	11.8281	12.989	11.7987	11.989	10.7987	10.8281	10.8281	15.7368	13.0352	15.7606	10.8281	13.5535	12.0352	13.5002	15.7742	15.7606	14.5535	11.9955	10.8281	13.5535	12.0488
					38	9.8196	11.8196	12.9812	11.7932	11.9812	10.7932	10.8196	10.8196	15.7368	13.0267	15.7606	10.8196	13.5535	12.0267	13.5	15.7742	15.7606	14.5535	11.9867	10.8196	13.5535	12.0403
					38.5	9.81116	11.8112	12.9735	11.7879	11.9735	10.7879	10.8112	10.8112	15.7367	13.0182	15.7606	10.8112	13.5535	12.0182	13.4998	15.7742	15.7606	14.5535	11.9781	10.8112	13.5535	12.0318
					39	9.80284	11.8028	12.9659	11.7826	11.9659	10.7826	10.8028	10.8028	15.7366	13.0099	15.7606	10.8028	13.5535	12.0099	13.4997	15.7742	15.7606	14.5535	11.9696	10.8028	13.5535	12.0235
					39.5	9.79462	11.7946	12.9584	11.7774	11.9584	10.7774	10.7946	10.7946	15.7366	13.0017	15.7606	10.7946	13.5535	12.0017	13.4995	15.7742	15.7606	14.5535	11.9613	10.7946	13.5535	12.0153
					40	9.7865	11.7865	12.951	11.7722	11.951	10.7722	10.7865	10.7865	15.7365	12.9936	15.7606	10.7865	13.5535	11.9936	13.4993	15.7742	15.7606	14.5535	11.953	10.7865	13.5535	12.0072
					40.5	9.77849	11.7785	12.9436	11.7671	11.9436	10.7671	10.7785	10.7785	15.7364	12.9855	15.7606	10.7785	13.5535	11.9855	13.4992	15.7742	15.7606	14.5535	11.9448	10.7785	13.5535	11.9992
					41	9.77057	11.7706	12.9364	11.762	11.9364	10.762	10.7706	10.7706	15.7363	12.9776	15.7606	10.7706	13.5535	11.9776	13.499	15.7742	15.7606	14.5535	11.9367	10.7706	13.5535	11.9912
					41.5	9.76275	11.7628	12.9292	11.757	11.9292	10.757	10.7628	10.7628	15.7363	12.9698	15.7606	10.7628	13.5535	11.9698	13.4989	15.7742	15.7606	14.5535	11.9288	10.7628	13.5535	11.9834
					42	9.75503	11.755	12.9221	11.7521	11.9221	10.7521	10.755	10.755	15.7362	12.9621	15.7606	10.755	13.5535	11.9621	13.4987	15.7742	15.7606	14.5535	11.9209	10.755	13.5535	11.9757
					42.5	9.74739	11.7474	12.915	11.7472	11.915	10.7472	10.7474	10.7474	15.7361	12.9544	15.7606	10.7474	13.5535	11.9544	13.4986	15.7742	15.7606	14.5535	11.9131	10.7474	13.5535	11.9681
					43	9.73985	11.7398	12.9081	11.7424	11.9081	10.7424	10.7398	10.7398	15.7361	12.9469	15.7606	10.7398	13.5535	11.9469	13.4984	15.7742	15.7606	14.5535	11.9054	10.7398	13.5535	11.9605
					43.5	9.73239	11.7324	12.9012	11.7376	11.9012	10.7376	10.7324	10.7324	15.736	12.9394	15.7606	10.7324	13.5535	11.9394	13.4982	15.7742	15.7606	14.5535	11.8978	10.7324	13.5535	11.9531
					44	9.72501	11.725	12.8944	11.7328	11.8944	10.7328	10.725	10.725	15.7359	12.9321	15.7606	10.725	13.5535	11.9321	13.4981	15.7742	15.7606	14.5535	11.8903	10.725	13.5535	11.9457
					44.5	9.71772	11.7177	12.8877	11.7282	11.8877	10.7282	10.7177	10.7177	15.7359	12.9248	15.7606	10.7177	13.5535	11.9248	13.4979	15.7742	15.7606	14.5535	11.8828	10.7177	13.5535	11.9384
					45	9.71051	11.7105	12.881	11.7235	11.881	10.7235	10.7105	10.7105	15.7358	12.9176	15.7606	10.7105	13.5535	11.9176	13.4978	15.7742	15.7606	14.5535	11.8755	10.7105	13.5535	11.9312
					45.5	9.70339	11.7034	12.8744	11.7189	11.8744	10.7189	10.7034	10.7034	15.7357	12.9104	15.7606	10.7034	13.5535	11.9104	13.4977	15.7742	15.7606	14.5535	11.8682	10.7034	13.5535	11.9241
					46	9.69633	11.6963	12.8679	11.7144	11.8679	10.7144	10.6963	10.6963	15.7357	12.9034	15.7606	10.6963	13.5535	11.9034	13.4975	15.7742	15.7606	14.5535	11.861	10.6963	13.5535	11.917
					46.5	9.68936	11.6894	12.8614	11.7099	11.8614	10.7099	10.6894	10.6894	15.7356	12.8964	15.7606	10.6894	13.5535	11.8964	13.4974	15.7742	15.7606	14.5535	11.8539	10.6894	13.5535	11.91
					47	9.68246	11.6825	12.855	11.7054	11.855	10.7054	10.6825	10.6825	15.7355	12.8895	15.7606	10.6825	13.5535	11.8895	13.4972	15.7742	15.7606	14.5535	11.8468	10.6825	13.5535	11.9031
					47.5	9.67563	11.6756	12.8487	11.701	11.8487	10.701	10.6756	10.6756	15.7355	12.8827	15.7606	10.6756	13.5535	11.8827	13.4971	15.7742	15.7606	14.5535	11.8399	10.6756	13.5535	11.8963
					48	9.66888	11.6689	12.8424	11.6966	11.8424	10.6966	10.6689	10.6689	15.7354	12.8759	15.7606	10.6689	13.5535	11.8759	13.4969	15.7742	15.7606	14.5535	11.833	10.6689	13.5535	11.8895
					48.5	9.66219	11.6622	12.8362	11.6923	11.8362	10.6923	10.6622	10.6622	15.7354	12.8692	15.7606	10.6622	13.5535	11.8692	13.4968	15.7742	15.7606	14.5535	11.8261	10.6622	13.5535	11.8829
					49	9.65557	11.6556	12.83	11.688	11.83	10.688	10.6556	10.6556	15.7353	12.8626	15.7606	10.6556	13.5535	11.8626	13.4967	15.7742	15.7606	14.5535	11.8194	10.6556	13.5535	11.8762
					49.5	9.64902	11.649	12.8239	11.6838	11.8239	10.6838	10.649	10.649	15.7352	12.8561	15.7606	10.649	13.5535	11.8561	13.4965	15.7742	15.7606	14.5535	11.8127	10.649	13.5535	11.8697
					50	9.64254	11.6425	12.8179	11.6796	11.8179	10.6796	10.6425	10.6425	15.7352	12.8496	15.7606	10.6425	13.5535	11.8496	13.4964	15.7742	15.7606	14.5535	11.8061	10.6425	13.5535	11.8632
					50.5	9.63612	11.6361	12.8119	11.6754	11.8119	10.6754	10.6361	10.6361	15.7351	12.8432	15.7606	10.6361	13.5535	11.8432	13.4963	15.7742	15.7606	14.5535	11.7995	10.6361	13.5535	11.8568
					51	9.62976	11.6298	12.806	11.6713	11.806	10.6713	10.6298	10.6298	15.7351	12.8368	15.7606	10.6298	13.5535	11.8368	13.4961	15.7742	15.7606	14.5535	11.793	10.6298	13.5535	11.8504
					51.5	9.62347	11.6235	12.8001	11.6672	11.8001	10.6672	10.6235	10.6235	15.735	12.8305	15.7606	10.6235	13.5535	11.8305	13.496	15.7742	15.7606	14.5535	11.7866	10.6235	13.5535	11.8441
					52	9.61724	11.6172	12.7943	11.6631	11.7943	10.6631	10.6172	10.6172	15.7349	12.8243	15.7606	10.6172	13.5535	11.8243	13.4959	15.7742	15.7606	14.5535	11.7802	10.6172	13.5535	11.8379
					52.5	9.61106	11.6111	12.7885	11.6591	11.7885	10.6591	10.6111	10.6111	15.7349	12.8181	15.7606	10.6111	13.5535	11.8181	13.4957	15.7742	15.7606	14.5535	11.7739	10.6111	13.5535	11.8317
					53	9.60495	11.6049	12.7828	11.6551	11.7828	10.6551	10.6049	10.6049	15.7348	12.812	15.7606	10.6049	13.5535	11.812	13.4956	15.7742	15.7606	14.5535	11.7677	10.6049	13.5535	11.8256
					53.5	9.59889	11.5989	12.7771	11.6511	11.7771	10.6511	10.5989	10.5989	15.7348	12.8059	15.7606	10.5989	13.5535	11.8059	13.4955	15.7742	15.7606	14.5535	11.7615	10.5989	13.5535	11.8196
					54	9.59289	11.5929	12.7715	11.6472	11.7715	10.6472	10.5929	10.5929	15.7347	12.7999	15.7606	10.5929	13.5535	11.7999	13.4953	15.7742	15.7606	14.5535	11.7554	10.5929	13.5535	11.8136
					54.5	9.58694	11.5869	12.7659	11.6433	11.7659	10.6433	10.5869	10.5869	15.7347	12.794	15.7606	10.5869	13.5535	11.794	13.4952	15.7742	15.7606	14.5535	11.7493	10.5869	13.5535	11.8076
					55	9.58105	11.581	12.7604	11.6395	11.7604	10.6395	10.581	10.581	15.7346	12.7881	15.7606	10.581	13.5535	11.7881	13.4951	15.7742	15.7606	14.5535	11.7433	10.581	13.5535	11.8017
					55.5	9.57521	11.5752	12.7549	11.6356	11.7549	10.6356	10.5752	10.5752	15.7345	12.7823	15.7606	10.5752	13.5535	11.7823	13.495	15.7742	15.7606	14.5535	11.7373	10.5752	13.5535	11.7959
					56	9.56942	11.5694	12.7495	11.6319	11.7495	10.6319	10.5694	10.5694	15.7345	12.7765	15.7606	10.5694	13.5535	11.7765	13.4948	15.7742	15.7606	14.5535	11.7314	10.5694	13.5535	11.7901
					56.5	9.56369	11.5637	12.7441	11.6281	11.7441	10.6281	10.5637	10.5637	15.7344	12.7707	15.7606	10.5637	13.5535	11.7707	13.4947	15.7742	15.7606	14.5535	11.7255	10.5637	13.5535	11.7844
					57	9.55801	11.558	12.7387	11.6244	11.7387	10.6244	10.558	10.558	15.7344	12.7651	15.7606	10.558	13.5535	11.7651	13.4946	15.7742	15.7606	14.5535	11.7197	10.558	13.5535	11.7787
					57.5	9.55237	11.5524	12.7334	11.6207	11.7334	10.6207	10.5524	10.5524	15.7343	12.7594	15.7606	10.5524	13.5535	11.7594	13.4945	15.7742	15.7606	14.5535	11.714	10.5524	13.5535	11.773
					58	9.54679	11.5468	12.7282	11.617	11.7282	10.617	10.5468	10.5468	15.7343	12.7538	15.7606	10.5468	13.5535	11.7538	13.4943	15.7742	15.7606	14.5535	11.7083	10.5468	13.5535	11.7675
					58.5	9.54125	11.5412	12.723	11.6134	11.723	10.6134	10.5412	10.5412	15.7342	12.7483	15.7606	10.5412	13.5535	11.7483	13.4942	15.7742	15.7606	14.5535	11.7026	10.5412	13.5535	11.7619
					59	9.53576	11.5358	12.7178	11.6097	11.7178	10.6097	10.5358	10.5358	15.7342	12.7428	15.7606	10.5358	13.5535	11.7428	13.4941	15.7742	15.7606	14.5535	11.697	10.5358	13.5535	11.7564
					59.5	9.53031	11.5303	12.7127	11.6062	11.7127	10.6062	10.5303	10.5303	15.7341	12.7374	15.7606	10.5303	13.5535	11.7374	13.494	15.7742	15.7606	14.5535	11.6914	10.5303	13.5535	11.751
					60	9.52491	11.5249	12.7076	11.6026	11.7076	10.6026	10.5249	10.5249	15.7341	12.732	15.7606	10.5249	13.5535	11.732	13.4939	15.7742	15.7606	14.5535	11.6859	10.5249	13.5535	11.7456
					60.5	9.51956	11.5196	12.7025	11.5991	11.7025	10.5991	10.5196	10.5196	15.734	12.7266	15.7606	10.5196	13.5535	11.7266	13.4937	15.7742	15.7606	14.5535	11.6804	10.5196	13.5535	11.7402
					61	9.51425	11.5142	12.6975	11.5956	11.6975	10.5956	10.5142	10.5142	15.734	12.7213	15.7606	10.5142	13.5535	11.7213	13.4936	15.7742	15.7606	14.5535	11.675	10.5142	13.5535	11.7349
					61.5	9.50898	11.509	12.6926	11.5921	11.6926	10.5921	10.509	10.509	15.7339	12.716	15.7606	10.509	13.5535	11.716	13.4935	15.7742	15.7606	14.5535	11.6696	10.509	13.5535	11.7297
					62	9.50376	11.5038	12.6876	11.5886	11.6876	10.5886	10.5038	10.5038	15.7339	12.7108	15.7606	10.5038	13.5535	11.7108	13.4934	15.7742	15.7606	14.5535	11.6643	10.5038	13.5535	11.7244
					62.5	9.49858	11.4986	12.6827	11.5852	11.6827	10.5852	10.4986	10.4986	15.7338	12.7056	15.7606	10.4986	13.5535	11.7056	13.4933	15.7742	15.7606	14.5535	11.659	10.4986	13.5535	11.7192
					63	9.49344	11.4934	12.6779	11.5818	11.6779	10.5818	10.4934	10.4934	15.7338	12.7005	15.7606	10.4934	13.5535	11.7005	13.4932	15.7742	15.7606	14.5535	11.6537	10.4934	13.5535	11.7141
					63.5	9.48834	11.4883	12.673	11.5784	11.673	10.5784	10.4883	10.4883	15.7337	12.6954	15.7606	10.4883	13.5535	11.6954	13.493	15.7742	15.7606	14.5535	11.6485	10.4883	13.5535	11.709
					64	9.48328	11.4833	12.6683	11.5751	11.6683	10.5751	10.4833	10.4833	15.7337	12.6903	15.7606	10.4833	13.5535	11.6903	13.4929	15.7742	15.7606	14.5535	11.6434	10.4833	13.5535	11.7039
					64.5	9.47825	11.4783	12.6635	11.5718	11.6635	10.5718	10.4783	10.4783	15.7336	12.6853	15.7606	10.4783	13.5535	11.6853	13.4928	15.7742	15.7606	14.5535	11.6382	10.4783	13.5535	11.6989
					65	9.47327	11.4733	12.6588	11.5685	11.6588	10.5685	10.4733	10.4733	15.7336	12.6803	15.7606	10.4733	13.5535	11.6803	13.4927	15.7742	15.7606	14.5535	11.6331	10.4733	13.5535	11.6939
					65.5	9.46833	11.4683	12.6541	11.5652	11.6541	10.5652	10.4683	10.4683	15.7335	12.6754	15.7606	10.4683	13.5535	11.6754	13.4926	15.7742	15.7606	14.5535	11.6281	10.4683	13.5535	11.689
					66	9.46342	11.4634	12.6495	11.5619	11.6495	10.5619	10.4634	10.4634	15.7335	12.6705	15.7606	10.4634	13.5535	11.6705	13.4925	15.7742	15.7606	14.5535	11.6231	10.4634	13.5535	11.6841
					66.5	9.45855	11.4586	12.6448	11.5587	11.6448	10.5587	10.4586	10.4586	15.7334	12.6656	15.7606	10.4586	13.5535	11.6656	13.4924	15.7742	15.7606	14.5535	11.6181	10.4586	13.5535	11.6792
					67	9.45372	11.4537	12.6403	11.5555	11.6403	10.5555	10.4537	10.4537	15.7334	12.6608	15.7606	10.4537	13.5535	11.6608	13.4923	15.7742	15.7606	14.5535	11.6131	10.4537	13.5535	11.6744
					67.5	9.44892	11.4489	12.6357	11.5523	11.6357	10.5523	10.4489	10.4489	15.7333	12.656	15.7606	10.4489	13.5535	11.656	13.4922	15.7742	15.7606	14.5535	11.6082	10.4489	13.5535	11.6696
					68	9.44416	11.4442	12.6312	11.5491	11.6312	10.5491	10.4442	10.4442	15.7333	12.6512	15.7606	10.4442	13.5535	11.6512	13.4921	15.7742	15.7606	14.5535	11.6034	10.4442	13.5535	11.6648
					68.5	9.43944	11.4394	12.6267	11.546	11.6267	10.546	10.4394	10.4394	15.7332	12.6465	15.7606	10.4394	13.5535	11.6465	13.4919	15.7742	15.7606	14.5535	11.5985	10.4394	13.5535	11.6601
					69	9.43474	11.4347	12.6222	11.5428	11.6222	10.5428	10.4347	10.4347	15.7332	12.6418	15.7606	10.4347	13.5535	11.6418	13.4918	15.7742	15.7606	14.5535	11.5937	10.4347	13.5535	11.6554
					69.5	9.43009	11.4301	12.6178	11.5397	11.6178	10.5397	10.4301	10.4301	15.7331	12.6371	15.7606	10.4301	13.5535	11.6371	13.4917	15.7742	15.7606	14.5535	11.589	10.4301	13.5535	11.6508
					70	9.42546	11.4255	12.6134	11.5366	11.6134	10.5366	10.4255	10.4255	15.7331	12.6325	15.7606	10.4255	13.5535	11.6325	13.4916	15.7742	15.7606	14.5535	11.5842	10.4255	13.5535	11.6461
					70.5	9.42087	11.4209	12.6091	11.5336	11.6091	10.5336	10.4209	10.4209	15.733	12.6279	15.7606	10.4209	13.5535	11.6279	13.4915	15.7742	15.7606	14.5535	11.5795	10.4209	13.5535	11.6415
					71	9.41631	11.4163	12.6047	11.5305	11.6047	10.5305	10.4163	10.4163	15.733	12.6234	15.7606	10.4163	13.5535	11.6234	13.4914	15.7742	15.7606	14.5535	11.5749	10.4163	13.5535	11.637
					71.5	9.41178	11.4118	12.6004	11.5275	11.6004	10.5275	10.4118	10.4118	15.7329	12.6188	15.7606	10.4118	13.5535	11.6188	13.4913	15.7742	15.7606	14.5535	11.5702	10.4118	13.5535	11.6325
					72	9.40729	11.4073	12.5961	11.5245	11.5961	10.5245	10.4073	10.4073	15.7329	12.6143	15.7606	10.4073	13.5535	11.6143	13.4912	15.7742	15.7606	14.5535	11.5656	10.4073	13.5535	11.628
					72.5	9.40282	11.4028	12.5919	11.5215	11.5919	10.5215	10.4028	10.4028	15.7328	12.6099	15.7606	10.4028	13.5535	11.6099	13.4911	15.7742	15.7606	14.5535	11.5611	10.4028	13.5535	11.6235
					73	9.39839	11.3984	12.5877	11.5186	11.5877	10.5186	10.3984	10.3984	15.7328	12.6054	15.7606	10.3984	13.5535	11.6054	13.491	15.7742	15.7606	14.5535	11.5565	10.3984	13.5535	11.6191
					73.5	9.39398	11.394	12.5835	11.5156	11.5835	10.5156	10.394	10.394	15.7328	12.601	15.7606	10.394	13.5535	11.601	13.4909	15.7742	15.7606	14.5535	11.552	10.394	13.5535	11.6147
					74	9.38961	11.3896	12.5793	11.5127	11.5793	10.5127	10.3896	10.3896	15.7327	12.5967	15.7606	10.3896	13.5535	11.5967	13.4908	15.7742	15.7606	14.5535	11.5476	10.3896	13.5535	11.6103
					74.5	9.38527	11.3853	12.5752	11.5098	11.5752	10.5098	10.3853	10.3853	15.7327	12.5923	15.7606	10.3853	13.5535	11.5923	13.4907	15.7742	15.7606	14.5535	11.5431	10.3853	13.5535	11.6059
					75	9.38095	11.3809	12.571	11.5069	11.571	10.5069	10.3809	10.3809	15.7326	12.588	15.7606	10.3809	13.5535	11.588	13.4906	15.7742	15.7606	14.5535	11.5387	10.3809	13.5535	11.6016
					75.5	9.37666	11.3767	12.567	11.504	11.567	10.504	10.3767	10.3767	15.7326	12.5837	15.7606	10.3767	13.5535	11.5837	13.4905	15.7742	15.7606	14.5535	11.5343	10.3767	13.5535	11.5973
					76	9.3724	11.3724	12.5629	11.5011	11.5629	10.5011	10.3724	10.3724	15.7325	12.5795	15.7606	10.3724	13.5535	11.5795	13.4904	15.7742	15.7606	14.5535	11.53	10.3724	13.5535	11.5931
					76.5	9.36817	11.3682	12.5589	11.4983	11.5589	10.4983	10.3682	10.3682	15.7325	12.5752	15.7606	10.3682	13.5535	11.5752	13.4903	15.7742	15.7606	14.5535	11.5256	10.3682	13.5535	11.5888
					77	9.36397	11.364	12.5548	11.4955	11.5548	10.4955	10.364	10.364	15.7324	12.571	15.7606	10.364	13.5535	11.571	13.4902	15.7742	15.7606	14.5535	11.5213	10.364	13.5535	11.5846
					77.5	9.35979	11.3598	12.5509	11.4927	11.5509	10.4927	10.3598	10.3598	15.7324	12.5669	15.7606	10.3598	13.5535	11.5669	13.4901	15.7742	15.7606	14.5535	11.5171	10.3598	13.5535	11.5805
					78	9.35565	11.3556	12.5469	11.4899	11.5469	10.4899	10.3556	10.3556	15.7324	12.5627	15.7606	10.3556	13.5535	11.5627	13.49	15.7742	15.7606	14.5535	11.5128	10.3556	13.5535	11.5763
					78.5	9.35152	11.3515	12.5429	11.4871	11.5429	10.4871	10.3515	10.3515	15.7323	12.5586	15.7606	10.3515	13.5535	11.5586	13.4899	15.7742	15.7606	14.5535	11.5086	10.3515	13.5535	11.5722
					79	9.34743	11.3474	12.539	11.4843	11.539	10.4843	10.3474	10.3474	15.7323	12.5545	15.7606	10.3474	13.5535	11.5545	13.4898	15.7742	15.7606	14.5535	11.5044	10.3474	13.5535	11.5681
					79.5	9.34336	11.3434	12.5351	11.4816	11.5351	10.4816	10.3434	10.3434	15.7322	12.5504	15.7606	10.3434	13.5535	11.5504	13.4897	15.7742	15.7606	14.5535	11.5002	10.3434	13.5535	11.564
					80	9.33931	11.3393	12.5313	11.4789	11.5313	10.4789	10.3393	10.3393	15.7322	12.5464	15.7606	10.3393	13.5535	11.5464	13.4896	15.7742	15.7606	14.5535	11.4961	10.3393	13.5535	11.56
					80.5	9.33529	11.3353	12.5274	11.4762	11.5274	10.4762	10.3353	10.3353	15.7322	12.5423	15.7606	10.3353	13.5535	11.5423	13.4895	15.7742	15.7606	14.5535	11.492	10.3353	13.5535	11.556
					81	9.3313	11.3313	12.5236	11.4735	11.5236	10.4735	10.3313	10.3313	15.7321	12.5384	15.7606	10.3313	13.5535	11.5384	13.4894	15.7742	15.7606	14.5535	11.4879	10.3313	13.5535	11.552
					81.5	9.32733	11.3273	12.5198	11.4708	11.5198	10.4708	10.3273	10.3273	15.7321	12.5344	15.7606	10.3273	13.5535	11.5344	13.4893	15.7742	15.7606	14.5535	11.4838	10.3273	13.5535	11.548
					82	9.32338	11.3234	12.516	11.4681	11.516	10.4681	10.3234	10.3234	15.732	12.5304	15.7606	10.3234	13.5535	11.5304	13.4893	15.7742	15.7606	14.5535	11.4798	10.3234	13.5535	11.5441
					82.5	9.31946	11.3195	12.5123	11.4655	11.5123	10.4655	10.3195	10.3195	15.732	12.5265	15.7606	10.3195	13.5535	11.5265	13.4892	15.7742	15.7606	14.5535	11.4758	10.3195	13.5535	11.5401
					83	9.31556	11.3156	12.5085	11.4628	11.5085	10.4628	10.3156	10.3156	15.7319	12.5226	15.7606	10.3156	13.5535	11.5226	13.4891	15.7742	15.7606	14.5535	11.4718	10.3156	13.5535	11.5362
					83.5	9.31169	11.3117	12.5048	11.4602	11.5048	10.4602	10.3117	10.3117	15.7319	12.5187	15.7606	10.3117	13.5535	11.5187	13.489	15.7742	15.7606	14.5535	11.4678	10.3117	13.5535	11.5324
					84	9.30783	11.3078	12.5011	11.4576	11.5011	10.4576	10.3078	10.3078	15.7319	12.5149	15.7606	10.3078	13.5535	11.5149	13.4889	15.7742	15.7606	14.5535	11.4639	10.3078	13.5535	11.5285
					84.5	9.30401	11.304	12.4975	11.455	11.4975	10.455	10.304	10.304	15.7318	12.5111	15.7606	10.304	13.5535	11.5111	13.4888	15.7742	15.7606	14.5535	11.4599	10.304	13.5535	11.5247
					85	9.3002	11.3002	12.4938	11.4524	11.4938	10.4524	10.3002	10.3002	15.7318	12.5073	15.7606	10.3002	13.5535	11.5073	13.4887	15.7742	15.7606	14.5535	11.456	10.3002	13.5535	11.5209
					85.5	9.29642	11.2964	12.4902	11.4499	11.4902	10.4499	10.2964	10.2964	15.7317	12.5035	15.7606	10.2964	13.5535	11.5035	13.4886	15.7742	15.7606	14.5535	11.4522	10.2964	13.5535	11.5171
					86	9.29265	11.2927	12.4866	11.4473	11.4866	10.4473	10.2927	10.2927	15.7317	12.4997	15.7606	10.2927	13.5535	11.4997	13.4885	15.7742	15.7606	14.5535	11.4483	10.2927	13.5535	11.5133
					86.5	9.28891	11.2889	12.483	11.4448	11.483	10.4448	10.2889	10.2889	15.7317	12.496	15.7606	10.2889	13.5535	11.496	13.4884	15.7742	15.7606	14.5535	11.4445	10.2889	13.5535	11.5096
					87	9.28519	11.2852	12.4794	11.4423	11.4794	10.4423	10.2852	10.2852	15.7316	12.4923	15.7606	10.2852	13.5535	11.4923	13.4883	15.7742	15.7606	14.5535	11.4407	10.2852	13.5535	11.5059
					87.5	9.2815	11.2815	12.4759	11.4398	11.4759	10.4398	10.2815	10.2815	15.7316	12.4886	15.7606	10.2815	13.5535	11.4886	13.4882	15.7742	15.7606	14.5535	11.4369	10.2815	13.5535	11.5022
					88	9.27782	11.2778	12.4723	11.4373	11.4723	10.4373	10.2778	10.2778	15.7315	12.4849	15.7606	10.2778	13.5535	11.4849	13.4882	15.7742	15.7606	14.5535	11.4331	10.2778	13.5535	11.4985
					88.5	9.27417	11.2742	12.4688	11.4348	11.4688	10.4348	10.2742	10.2742	15.7315	12.4812	15.7606	10.2742	13.5535	11.4812	13.4881	15.7742	15.7606	14.5535	11.4294	10.2742	13.5535	11.4948
					89	9.27053	11.2705	12.4653	11.4323	11.4653	10.4323	10.2705	10.2705	15.7315	12.4776	15.7606	10.2705	13.5535	11.4776	13.488	15.7742	15.7606	14.5535	11.4257	10.2705	13.5535	11.4912
					89.5	9.26692	11.2669	12.4619	11.4299	11.4619	10.4299	10.2669	10.2669	15.7314	12.474	15.7606	10.2669	13.5535	11.474	13.4879	15.7742	15.7606	14.5535	11.422	10.2669	13.5535	11.4876
					90	9.26332	11.2633	12.4584	11.4274	11.4584	10.4274	10.2633	10.2633	15.7314	12.4704	15.7606	10.2633	13.5535	11.4704	13.4878	15.7742	15.7606	14.5535	11.4183	10.2633	13.5535	11.484
					90.5	9.25975	11.2597	12.455	11.425	11.455	10.425	10.2597	10.2597	15.7314	12.4668	15.7606	10.2597	13.5535	11.4668	13.4877	15.7742	15.7606	14.5535	11.4146	10.2597	13.5535	11.4804
					91	9.25619	11.2562	12.4516	11.4226	11.4516	10.4226	10.2562	10.2562	15.7313	12.4633	15.7606	10.2562	13.5535	11.4633	13.4876	15.7742	15.7606	14.5535	11.411	10.2562	13.5535	11.4769
					91.5	9.25266	11.2527	12.4482	11.4201	11.4482	10.4201	10.2527	10.2527	15.7313	12.4597	15.7606	10.2527	13.5535	11.4597	13.4876	15.7742	15.7606	14.5535	11.4074	10.2527	13.5535	11.4733
					92	9.24914	11.2491	12.4448	11.4178	11.4448	10.4178	10.2491	10.2491	15.7312	12.4562	15.7606	10.2491	13.5535	11.4562	13.4875	15.7742	15.7606	14.5535	11.4038	10.2491	13.5535	11.4698
					92.5	9.24565	11.2456	12.4414	11.4154	11.4414	10.4154	10.2456	10.2456	15.7312	12.4527	15.7606	10.2456	13.5535	11.4527	13.4874	15.7742	15.7606	14.5535	11.4002	10.2456	13.5535	11.4663
					93	9.24217	11.2422	12.4381	11.413	11.4381	10.413	10.2422	10.2422	15.7312	12.4492	15.7606	10.2422	13.5535	11.4492	13.4873	15.7742	15.7606	14.5535	11.3966	10.2422	13.5535	11.4628
					93.5	9.23871	11.2387	12.4347	11.4106	11.4347	10.4106	10.2387	10.2387	15.7311	12.4458	15.7606	10.2387	13.5535	11.4458	13.4872	15.7742	15.7606	14.5535	11.3931	10.2387	13.5535	11.4594
					94	9.23527	11.2353	12.4314	11.4083	11.4314	10.4083	10.2353	10.2353	15.7311	12.4423	15.7606	10.2353	13.5535	11.4423	13.4871	15.7742	15.7606	14.5535	11.3895	10.2353	13.5535	11.4559
					94.5	9.23185	11.2318	12.4281	11.406	11.4281	10.406	10.2318	10.2318	15.7311	12.4389	15.7606	10.2318	13.5535	11.4389	13.487	15.7742	15.7606	14.5535	11.386	10.2318	13.5535	11.4525
					95	9.22844	11.2284	12.4249	11.4036	11.4249	10.4036	10.2284	10.2284	15.731	12.4355	15.7606	10.2284	13.5535	11.4355	13.487	15.7742	15.7606	14.5535	11.3825	10.2284	13.5535	11.4491
					95.5	9.22505	11.2251	12.4216	11.4013	11.4216	10.4013	10.2251	10.2251	15.731	12.4321	15.7606	10.2251	13.5535	11.4321	13.4869	15.7742	15.7606	14.5535	11.3791	10.2251	13.5535	11.4457
					96	9.22168	11.2217	12.4183	11.399	11.4183	10.399	10.2217	10.2217	15.7309	12.4287	15.7606	10.2217	13.5535	11.4287	13.4868	15.7742	15.7606	14.5535	11.3756	10.2217	13.5535	11.4424
					96.5	9.21833	11.2183	12.4151	11.3967	11.4151	10.3967	10.2183	10.2183	15.7309	12.4254	15.7606	10.2183	13.5535	11.4254	13.4867	15.7742	15.7606	14.5535	11.3722	10.2183	13.5535	11.439
					97	9.215	11.215	12.4119	11.3944	11.4119	10.3944	10.215	10.215	15.7309	12.4221	15.7606	10.215	13.5535	11.4221	13.4866	15.7742	15.7606	14.5535	11.3688	10.215	13.5535	11.4357
					97.5	9.21168	11.2117	12.4087	11.3922	11.4087	10.3922	10.2117	10.2117	15.7308	12.4187	15.7606	10.2117	13.5535	11.4187	13.4865	15.7742	15.7606	14.5535	11.3654	10.2117	13.5535	11.4324
					98	9.20838	11.2084	12.4055	11.3899	11.4055	10.3899	10.2084	10.2084	15.7308	12.4154	15.7606	10.2084	13.5535	11.4154	13.4865	15.7742	15.7606	14.5535	11.362	10.2084	13.5535	11.4291
					98.5	9.2051	11.2051	12.4024	11.3877	11.4024	10.3877	10.2051	10.2051	15.7308	12.4122	15.7606	10.2051	13.5535	11.4122	13.4864	15.7742	15.7606	14.5535	11.3586	10.2051	13.5535	11.4258
					99	9.20183	11.2018	12.3992	11.3854	11.3992	10.3854	10.2018	10.2018	15.7307	12.4089	15.7606	10.2018	13.5535	11.4089	13.4863	15.7742	15.7606	14.5535	11.3553	10.2018	13.5535	11.4225
					99.5	9.19858	11.1986	12.3961	11.3832	11.3961	10.3832	10.1986	10.1986	15.7307	12.4056	15.7606	10.1986	13.5535	11.4056	13.4862	15.7742	15.7606	14.5535	11.352	10.1986	13.5535	11.4193
					100	9.19535	11.1953	12.393	11.381	11.393	10.381	10.1953	10.1953	15.7307	12.4024	15.7606	10.1953	13.5535	11.4024	13.4861	15.7742	15.7606	14.5535	11.3486	10.1953	13.5535	11.416

## Sheet: x1 - x3
increment	interval			x1	x2	x3 (1)	x3 (2)	x3 (3)	x3 (4)	x3 (5)	x3 (6)	x3 (7)	x3 (8)	x3 (9)	x3 (10)	x3 (11)	x3 (12)	x3 (13)	x3 (14)	x3 (15)	x3 (16)	x3 (17)	x3 (18)	x3 (19)	x3 (20)	x3 (21)	x3 (22)
	start	end		0.001	1	12.1664	14.1664	14.3969	13.0382	13.3969	12.0382	13.1664	13.1664	15.7505	15.3735	15.7606	13.1664	13.5535	14.3735	13.5309	15.7742	15.7606	14.5535	14.3645	13.1664	13.5535	14.3871
0.001	0.001	0.1		0.002		10.2659	12.2659	12.6437	11.7919	11.6437	10.7919	11.2659	11.2659	15.7368	15.3598	15.7469	11.2659	11.653	14.3598	11.6075	15.7742	15.7469	12.653	14.3417	11.2659	11.653	14.3871
				0.003		9.1541	11.1541	11.5395	10.9382	10.5395	9.93825	10.1541	10.1541	15.723	15.346	15.7331	10.1541	10.5412	14.346	10.4728	15.7742	15.7331	11.5412	14.3187	10.1541	10.5412	14.3871
(d1|d3)	0.001	5		0.004		8.3653	10.3653	10.7519	10.2882	9.7519	9.28821	9.3653	9.3653	15.7091	15.3322	15.7193	9.3653	9.75239	14.3322	9.66079	15.7742	15.7193	10.7524	14.2955	9.3653	9.75239	14.3871
				0.005		7.75345	9.75345	10.1404	9.76313	9.14036	8.76313	8.75345	8.75345	15.6951	15.3183	15.7054	8.75345	9.14055	14.3183	9.02555	15.7742	15.7054	10.1405	14.2721	8.75345	9.14055	14.3871
				0.006		7.25354	9.25354	9.64055	9.32262	8.64055	8.32262	8.25354	8.25354	15.6811	15.3044	15.6915	8.25354	8.64063	14.3044	8.50205	15.7742	15.6915	9.64063	14.2485	8.25354	8.64063	14.3871
				0.007		6.83087	8.83087	9.21792	8.94318	8.21792	7.94318	7.83087	7.83087	15.667	15.2903	15.6774	7.83087	8.21796	14.2903	8.05559	15.7742	15.6774	9.21796	14.2247	7.83087	8.21796	14.3871
				0.008		6.46473	8.46473	8.8518	8.60993	7.8518	7.60993	7.46473	7.46473	15.6529	15.2762	15.6633	7.46473	7.85182	14.2762	7.66545	15.7742	15.6633	8.85183	14.2007	7.46473	7.85183	14.3871
				0.009		6.14178	8.14178	8.52886	8.31282	7.52886	7.31282	7.14178	7.14178	15.6386	15.2621	15.6492	7.14178	7.52886	14.2621	7.31828	15.7742	15.6492	8.52887	14.1765	7.14178	7.52887	14.3871
				0.01		5.85289	7.85289	8.23997	8.04478	7.23997	7.04478	6.85289	6.85289	15.6243	15.2478	15.6349	6.85289	7.23997	14.2478	7.00496	15.7742	15.6349	8.23998	14.1521	6.85289	7.23998	14.3871
				0.011		5.59155	7.59155	7.97864	7.80063	6.97864	6.80063	6.59155	6.59155	15.61	15.2335	15.6206	6.59155	6.97862	14.2335	6.71898	15.7742	15.6206	7.97865	14.1274	6.59155	6.97865	14.3871
				0.012		5.35297	7.35297	7.74006	7.57645	6.74006	6.57645	6.35297	6.35297	15.5955	15.2191	15.6062	6.35297	6.74003	14.2191	6.45552	15.7742	15.6062	7.74007	14.1026	6.35297	6.74007	14.3871
				0.013		5.1335	7.1335	7.52059	7.36923	6.52059	6.36923	6.1335	6.1335	15.581	15.2046	15.5917	6.1335	6.52055	14.2046	6.21095	15.7742	15.5917	7.5206	14.0775	6.1335	6.5206	14.387
				0.014		4.9303	6.9303	7.3174	7.17657	6.3174	6.17657	5.9303	5.9303	15.5664	15.1901	15.5771	5.9303	6.31733	14.1901	5.98242	15.7742	15.5771	7.3174	14.0521	5.9303	6.3174	14.387
				0.015		4.74113	6.74113	7.12822	6.99656	6.12822	5.99656	5.74113	5.74113	15.5517	15.1754	15.5625	5.74113	6.12814	14.1754	5.76768	15.7742	15.5625	7.12822	14.0265	5.74113	6.12822	14.387
				0.016		4.56417	6.56417	6.95126	6.82765	5.95126	5.82765	5.56417	5.56417	15.5369	15.1607	15.5478	5.56417	5.95115	14.1607	5.56491	15.7742	15.5478	6.95126	14.0007	5.56417	5.95126	14.387
				0.017		4.39794	6.39794	6.78503	6.66854	5.78503	5.66854	5.39794	5.39794	15.5221	15.1459	15.533	5.39794	5.78488	14.1459	5.37262	15.7742	15.533	6.78503	13.9747	5.39794	5.78503	14.3869
				0.018		4.24121	6.24121	6.62831	6.51816	5.62831	5.51816	5.24121	5.24121	15.5071	15.131	15.5181	5.24121	5.62812	14.131	5.18959	15.7742	15.5181	6.62831	13.9484	5.24121	5.62831	14.3869
				0.019		4.09296	6.09296	6.48006	6.37559	5.48006	5.37559	5.09296	5.09296	15.4921	15.1161	15.5032	5.09296	5.47982	14.1161	5.01479	15.7742	15.5032	6.48006	13.9218	5.09296	5.48006	14.3869
				0.02		3.95232	5.95232	6.33942	6.24008	5.33942	5.24008	4.95232	4.95232	15.477	15.1011	15.4882	4.95232	5.33912	14.1011	4.84732	15.7742	15.4882	6.33942	13.895	4.95232	5.33942	14.3868
				0.021		3.81854	5.81854	6.20564	6.11095	5.20564	5.11095	4.81854	4.81854	15.4618	15.0859	15.473	4.81854	5.20527	14.0859	4.68646	15.7742	15.473	6.20564	13.8679	4.81854	5.20564	14.3867
				0.022		3.69099	5.69099	6.07808	5.98763	5.07808	4.98763	4.69099	4.69099	15.4466	15.0708	15.4578	4.69099	5.07763	14.0708	4.53155	15.7741	15.4578	6.07808	13.8406	4.69099	5.07808	14.3866
				0.023		3.5691	5.5691	5.9562	5.86962	4.9562	4.86962	4.5691	4.5691	15.4312	15.0555	15.4426	4.5691	4.95566	14.0555	4.38204	15.7741	15.4426	5.9562	13.8129	4.5691	4.9562	14.3866
				0.024		3.45241	5.45241	5.8395	5.75648	4.8395	4.75648	4.45241	4.45241	15.4158	15.0401	15.4272	4.45241	4.83885	14.0401	4.23743	15.7741	15.4272	5.8395	13.785	4.45241	4.8395	14.3864
				0.025		3.34048	5.34048	5.72757	5.64782	4.72757	4.64782	4.34048	4.34048	15.4003	15.0246	15.4117	4.34048	4.7268	14.0246	4.0973	15.7741	15.4117	5.72757	13.7568	4.34048	4.72757	14.3863
				0.026		3.23294	5.23294	5.62003	5.5433	4.62003	4.5433	4.23294	4.23294	15.3847	15.0091	15.3962	4.23294	4.61912	14.0091	3.96127	15.7741	15.3962	5.62003	13.7283	4.23294	4.62003	14.3862
				0.027		3.12945	5.12945	5.51655	5.44262	4.51655	4.44262	4.12945	4.12945	15.369	14.9935	15.3806	4.12945	4.51548	13.9935	3.829	15.7741	15.3806	5.51655	13.6995	4.12945	4.51655	14.386
				0.028		3.02974	5.02974	5.41683	5.34551	4.41683	4.34551	4.02974	4.02974	15.3532	14.9777	15.3648	4.02974	4.41558	13.9777	3.70018	15.774	15.3648	5.41683	13.6704	4.02974	4.41683	14.3858
				0.029		2.93352	4.93352	5.32061	5.25172	4.32061	4.25172	3.93352	3.93352	15.3373	14.9619	15.349	3.93352	4.31916	13.9619	3.57455	15.774	15.349	5.32061	13.641	3.93352	4.32061	14.3856
				0.03		2.84056	4.84056	5.22766	5.16104	4.22766	4.16104	3.84056	3.84056	15.3213	14.946	15.3331	3.84056	4.22598	13.946	3.45187	15.774	15.3331	5.22766	13.6113	3.84056	4.22766	14.3854
				0.031		2.75065	4.75065	5.13775	5.07325	4.13775	4.07325	3.75065	3.75065	15.3053	14.93	15.3171	3.75065	4.13582	13.93	3.33191	15.774	15.3171	5.13775	13.5813	3.75065	4.13775	14.3852
				0.032		2.6636	4.6636	5.0507	4.98819	4.0507	3.98819	3.6636	3.6636	15.2891	14.9139	15.301	3.6636	4.04849	13.9139	3.21447	15.7739	15.301	5.0507	13.5509	3.6636	4.0507	14.3849
				0.033		2.57923	4.57923	4.96632	4.90569	3.96632	3.90569	3.57923	3.57923	15.2728	14.8977	15.2848	3.57923	3.96381	13.8977	3.09937	15.7739	15.2848	4.96632	13.5201	3.57923	3.96632	14.3846
				0.034		2.49737	4.49737	4.88447	4.8256	3.88447	3.8256	3.49737	3.49737	15.2565	14.8815	15.2686	3.49737	3.88161	13.8815	2.98644	15.7739	15.2686	4.88447	13.4891	3.49737	3.88447	14.3842
				0.035		2.41789	4.41789	4.80499	4.74778	3.80499	3.74778	3.41789	3.41789	15.24	14.8651	15.2522	3.41789	3.80175	13.8651	2.87553	15.7738	15.2522	4.80499	13.4576	3.41789	3.80499	14.3839
				0.036		2.34065	4.34065	4.72774	4.67211	3.72774	3.67211	3.34065	3.34065	15.2235	14.8486	15.2357	3.34065	3.7241	13.8486	2.76649	15.7738	15.2357	4.72774	13.4258	3.34065	3.72774	14.3834
				0.037		2.26552	4.26552	4.65262	4.59848	3.65262	3.59848	3.26552	3.26552	15.2068	14.832	15.2191	3.26552	3.64852	13.832	2.6592	15.7737	15.2191	4.65262	13.3937	3.26552	3.65262	14.383
				0.038		2.1924	4.1924	4.5795	4.52677	3.5795	3.52677	3.1924	3.1924	15.1901	14.8153	15.2024	3.1924	3.5749	13.8153	2.55353	15.7737	15.2024	4.5795	13.3611	3.1924	3.5795	14.3825
				0.039		2.12118	4.12118	4.50827	4.45688	3.50827	3.45688	3.12118	3.12118	15.1732	14.7986	15.1857	3.12118	3.50314	13.7986	2.44936	15.7736	15.1857	4.50827	13.3282	3.12118	3.50827	14.382
				0.04		2.05176	4.05176	4.43885	4.38874	3.43885	3.38874	3.05176	3.05176	15.1563	14.7817	15.1688	3.05176	3.43313	13.7817	2.3466	15.7735	15.1688	4.43885	13.2948	3.05176	3.43885	14.3814
				0.041		1.98405	3.98405	4.37115	4.32224	3.37115	3.32224	2.98405	2.98405	15.1392	14.7647	15.1518	2.98405	3.36479	13.7647	2.24514	15.7735	15.1518	4.37115	13.2611	2.98405	3.37115	14.3807
				0.042		1.91798	3.91798	4.30507	4.25732	3.30507	3.25732	2.91798	2.91798	15.122	14.7476	15.1347	2.91798	3.29803	13.7476	2.14489	15.7734	15.1347	4.30507	13.2269	2.91798	3.30507	14.3801
				0.043		1.85346	3.85346	4.24055	4.1939	3.24055	3.1939	2.85346	2.85346	15.1047	14.7304	15.1175	2.85346	3.23277	13.7304	2.04577	15.7733	15.1175	4.24055	13.1923	2.85346	3.24055	14.3793
				0.044		1.79042	3.79042	4.17752	4.13192	3.17752	3.13192	2.79042	2.79042	15.0873	14.7131	15.1002	2.79042	3.16893	13.7131	1.94769	15.7732	15.1002	4.17752	13.1573	2.79042	3.17752	14.3785
				0.045		1.7288	3.7288	4.1159	4.07131	3.1159	3.07131	2.7288	2.7288	15.0698	14.6957	15.0828	2.7288	3.10644	13.6957	1.85057	15.7731	15.0828	4.1159	13.1218	2.7288	3.1159	14.3776
				0.046		1.66854	3.66854	4.05563	4.012	3.05563	3.012	2.66854	2.66854	15.0522	14.6781	15.0652	2.66854	3.04524	13.6781	1.75434	15.773	15.0652	4.05563	13.0858	2.66854	3.05563	14.3767
				0.047		1.60957	3.60957	3.99667	3.95395	2.99667	2.95395	2.60957	2.60957	15.0345	14.6605	15.0476	2.60957	2.98527	13.6605	1.65893	15.7729	15.0476	3.99667	13.0494	2.60957	2.99667	14.3757
				0.048		1.55184	3.55184	3.93894	3.89711	2.93894	2.89711	2.55184	2.55184	15.0166	14.6427	15.0298	2.55184	2.92646	13.6427	1.56426	15.7728	15.0298	3.93894	13.0124	2.55184	2.93894	14.3746
				0.049		1.49531	3.49531	3.8824	3.84142	2.8824	2.84142	2.49531	2.49531	14.9987	14.6249	15.012	2.49531	2.86877	13.6249	1.47029	15.7726	15.012	3.8824	12.975	2.49531	2.8824	14.3735
				0.05		1.43991	3.43991	3.82701	3.78684	2.82701	2.78684	2.43991	2.43991	14.9806	14.6069	14.994	2.43991	2.81214	13.6069	1.37694	15.7725	14.994	3.82701	12.937	2.43991	2.82701	14.3722
				0.051		1.38561	3.38561	3.77271	3.73332	2.77271	2.73332	2.38561	2.38561	14.9624	14.5888	14.9758	2.38561	2.75652	13.5888	1.28415	15.7723	14.9758	3.77271	12.8985	2.38561	2.77271	14.3709
				0.052		1.33237	3.33237	3.71947	3.68083	2.71947	2.68083	2.33237	2.33237	14.9441	14.5705	14.9576	2.33237	2.70187	13.5705	1.19187	15.7722	14.9576	3.71947	12.8595	2.33237	2.71947	14.3695
				0.053		1.28014	3.28014	3.66724	3.62933	2.66724	2.62933	2.28014	2.28014	14.9256	14.5522	14.9393	2.28014	2.64813	13.5522	1.10004	15.772	14.9393	3.66724	12.8199	2.28014	2.66724	14.368
				0.054		1.22889	3.22889	3.61599	3.57877	2.61599	2.57877	2.22889	2.22889	14.9071	14.5337	14.9208	2.22889	2.59527	13.5337	1.0086	15.7718	14.9208	3.61599	12.7797	2.22889	2.61599	14.3664
				0.055		1.17858	3.17858	3.56567	3.52913	2.56567	2.52913	2.17858	2.17858	14.8884	14.5151	14.9022	2.17858	2.54325	13.5151	0.917509	15.7716	14.9022	3.56567	12.7389	2.17858	2.56567	14.3647
				0.056		1.12917	3.12917	3.51627	3.48038	2.51627	2.48038	2.12917	2.12917	14.8696	14.4964	14.8835	2.12917	2.49203	13.4964	0.826708	15.7714	14.8835	3.51627	12.6975	2.12917	2.51627	14.3629
				0.057		1.08064	3.08064	3.46774	3.43247	2.46774	2.43247	2.08064	2.08064	14.8506	14.4775	14.8646	2.08064	2.44156	13.4775	0.736146	15.7712	14.8646	3.46774	12.6555	2.08064	2.46774	14.3609
				0.058		1.03295	3.03295	3.42005	3.38539	2.42005	2.38539	2.03295	2.03295	14.8315	14.4585	14.8456	2.03295	2.39182	13.4585	0.645774	15.771	14.8456	3.42005	12.6128	2.03295	2.42005	14.3589
				0.059		0.986081	2.98608	3.37318	3.3391	2.37318	2.3391	1.98608	1.98608	14.8123	14.4394	14.8265	1.98608	2.34277	13.4394	0.555543	15.7707	14.8265	3.37318	12.5695	1.98608	2.37318	14.3567
				0.06		0.939997	2.94	3.32709	3.29358	2.32709	2.29358	1.94	1.94	14.7929	14.4201	14.8072	1.94	2.29438	13.4201	0.465402	15.7705	14.8072	3.32709	12.5254	1.94	2.32709	14.3544
				0.061		0.894675	2.89467	3.28177	3.2488	2.28177	2.2488	1.89467	1.89467	14.7734	14.4007	14.7878	1.89467	2.24661	13.4007	0.375304	15.7702	14.7878	3.28177	12.4806	1.89467	2.28177	14.3519
				0.062		0.85009	2.85009	3.23719	3.20475	2.23719	2.20475	1.85009	1.85009	14.7538	14.3812	14.7683	1.85009	2.19944	13.3812	0.2852	15.7699	14.7683	3.23719	12.4351	1.85009	2.23719	14.3493
				0.063		0.806218	2.80622	3.19331	3.16139	2.19331	2.16139	1.80622	1.80622	14.734	14.3615	14.7486	1.80622	2.15282	13.3615	0.19504	15.7696	14.7486	3.19331	12.3888	1.80622	2.19331	14.3466
				0.064		0.763037	2.76304	3.15013	3.1187	2.15013	2.1187	1.76304	1.76304	14.7141	14.3417	14.7288	1.76304	2.10674	13.3417	0.104776	15.7693	14.7288	3.15013	12.3417	1.76304	2.15013	14.3437
				0.065		0.720525	2.72053	3.10762	3.07667	2.10762	2.07667	1.72053	1.72053	14.6941	14.3218	14.7089	1.72053	2.06117	13.3218	0.0143598	15.769	14.7089	3.10762	12.2938	1.72053	2.10762	14.3406
				0.066		0.678663	2.67866	3.06576	3.03528	2.06576	2.03528	1.67866	1.67866	14.6738	14.3017	14.6888	1.67866	2.01607	13.3017		15.7686	14.6888	3.06576	12.2451	1.67866	2.06576	14.3374
				0.067		0.63743	2.63743	3.02453	2.9945	2.02453	1.9945	1.63743	1.63743	14.6535	14.2814	14.6685	1.63743	1.97142	13.2814		15.7682	14.6685	3.02453	12.1954	1.63743	2.02453	14.334
				0.068		0.596808	2.59681	2.9839	2.95431	1.9839	1.95431	1.59681	1.59681	14.633	14.261	14.6481	1.59681	1.92719	13.261		15.7678	14.6481	2.9839	12.1449	1.59681	1.9839	14.3304
				0.069		0.556779	2.55678	2.94388	2.91471	1.94388	1.91471	1.55678	1.55678	14.6123	14.2405	14.6276	1.55678	1.88335	13.2405		15.7674	14.6276	2.94388	12.0934	1.55678	1.94388	14.3266
				0.07		0.517326	2.51733	2.90442	2.87567	1.90442	1.87567	1.51733	1.51733	14.5915	14.2198	14.6068	1.51733	1.83989	13.2198		15.767	14.6068	2.90442	12.0409	1.51733	1.90442	14.3226
				0.071		0.478433	2.47843	2.86553	2.83718	1.86553	1.83718	1.47843	1.47843	14.5705	14.1989	14.586	1.47843	1.79676	13.1989		15.7666	14.586	2.86553	11.9874	1.47843	1.86553	14.3183
				0.072		0.440083	2.44008	2.82718	2.79922	1.82718	1.79922	1.44008	1.44008	14.5493	14.1779	14.565	1.44008	1.75395	13.1779		15.7661	14.565	2.82718	11.9328	1.44008	1.82718	14.3139
				0.073		0.402263	2.40226	2.78936	2.76178	1.78936	1.76178	1.40226	1.40226	14.528	14.1567	14.5438	1.40226	1.71143	13.1567		15.7656	14.5438	2.78936	11.8771	1.40226	1.78936	14.3092
				0.074		0.364957	2.36496	2.75205	2.72485	1.75205	1.72485	1.36496	1.36496	14.5065	14.1353	14.5224	1.36496	1.66918	13.1353		15.7651	14.5224	2.75205	11.8203	1.36496	1.75205	14.3042
				0.075		0.328152	2.32815	2.71525	2.68841	1.71525	1.68841	1.32815	1.32815	14.4849	14.1138	14.5009	1.32815	1.62716	13.1138		15.7645	14.5009	2.71525	11.7622	1.32815	1.71525	14.299
				0.076		0.291834	2.29183	2.67893	2.65244	1.67893	1.65244	1.29183	1.29183	14.4631	14.0921	14.4792	1.29183	1.58535	13.0921		15.764	14.4792	2.67893	11.7029	1.29183	1.67893	14.2935
				0.077		0.255992	2.25599	2.64309	2.61694	1.64309	1.61694	1.25599	1.25599	14.4411	14.0702	14.4573	1.25599	1.54373	13.0702		15.7634	14.4573	2.64309	11.6423	1.25599	1.64309	14.2877
				0.078		0.220611	2.22061	2.60771	2.58189	1.60771	1.58189	1.22061	1.22061	14.4189	14.0482	14.4353	1.22061	1.50227	13.0482		15.7628	14.4353	2.60771	11.5803	1.22061	1.60771	14.2817
				0.079		0.185682	2.18568	2.57278	2.54729	1.57278	1.54729	1.18568	1.18568	14.3966	14.026	14.4131	1.18568	1.46093	13.026		15.7621	14.4131	2.57278	11.5169	1.18568	1.57278	14.2753
				0.08		0.151191	2.15119	2.53829	2.51311	1.53829	1.51311	1.15119	1.15119	14.374	14.0036	14.3907	1.15119	1.4197	13.0036		15.7615	14.3907	2.53829	11.452	1.15119	1.53829	14.2685
				0.081		0.11713	2.11713	2.50423	2.47936	1.50423	1.47936	1.11713	1.11713	14.3513	13.981	14.3681	1.11713	1.37854	12.981		15.7608	14.3681	2.50423	11.3855	1.11713	1.50423	14.2614
				0.082		0.0834859	2.08349	2.47058	2.44602	1.47058	1.44602	1.08349	1.08349	14.3284	13.9582	14.3453	1.08349	1.33743	12.9582		15.76	14.3453	2.47058	11.3173	1.08349	1.47058	14.2539
				0.083		0.0502499	2.05025	2.43735	2.41308	1.43735	1.41308	1.05025	1.05025	14.3053	13.9352	14.3223	1.05025	1.29632	12.9352		15.7593	14.3223	2.43735	11.2475	1.05025	1.43735	14.2461
				0.084		0.017412	2.01741	2.40451	2.38053	1.40451	1.38053	1.01741	1.01741	14.282	13.9121	14.2992	1.01741	1.2552	12.9121		15.7585	14.2992	2.40451	11.1757	1.01741	1.40451	14.2378
				0.085			1.98496	2.37206	2.34836	1.37206	1.34836	0.984963	0.984963	14.2585	13.8887	14.2758	0.984963	1.21403	12.8887		15.7577	14.2758	2.37206	11.1021	0.984963	1.37206	14.2291
				0.086			1.95289	2.33999	2.31657	1.33999	1.31657	0.952893	0.952893	14.2347	13.8652	14.2523	0.952893	1.17277	12.8652		15.7568	14.2523	2.33999	11.0264	0.952893	1.33999	14.2199
				0.087			1.92119	2.30829	2.28513	1.30829	1.28513	0.921194	0.921194	14.2108	13.8414	14.2285	0.921194	1.13138	12.8414		15.7559	14.2285	2.30829	10.9486	0.921194	1.30829	14.2102
				0.088			1.88986	2.27695	2.25406	1.27695	1.25406	0.889857	0.889857	14.1867	13.8174	14.2045	0.889857	1.08984	12.8174		15.755	14.2045	2.27695	10.8685	0.889857	1.27695	14.2
				0.089			1.85887	2.24597	2.22333	1.24597	1.22333	0.858874	0.858874	14.1624	13.7933	14.1804	0.858874	1.04809	12.7933		15.754	14.1804	2.24597	10.786	0.858874	1.24597	14.1892
				0.09			1.82824	2.21533	2.19295	1.21533	1.19295	0.828238	0.828238	14.1378	13.7689	14.156	0.828238	1.00609	12.7689		15.753	14.156	2.21533	10.701	0.828238	1.21533	14.1778
				0.091			1.79794	2.18504	2.16289	1.18504	1.16289	0.79794	0.79794	14.113	13.7442	14.1313	0.79794	0.963794	12.7442		15.752	14.1313	2.18504	10.6132	0.79794	1.18504	14.1659
				0.092			1.76797	2.15507	2.13317	1.15507	1.13317	0.767973	0.767973	14.088	13.7194	14.1065	0.767973	0.921156	12.7194		15.7509	14.1065	2.15507	10.5225	0.767973	1.15507	14.1532
				0.093			1.73833	2.12543	2.10376	1.12543	1.10376	0.73833	0.73833	14.0628	13.6943	14.0814	0.73833	0.878118	12.6943		15.7498	14.0814	2.12543	10.4287	0.73833	1.12543	14.1398
				0.094			1.709	2.0961	2.07466	1.0961	1.07466	0.709005	0.709005	14.0373	13.669	14.0561	0.709005	0.834622	12.669		15.7487	14.0561	2.0961	10.3316	0.709005	1.0961	14.1256
				0.095			1.67999	2.06709	2.04587	1.06709	1.04587	0.679989	0.679989	14.0116	13.6435	14.0306	0.679989	0.790602	12.6435		15.7475	14.0306	2.06709	10.2309	0.679989	1.06709	14.1106
				0.096			1.65128	2.03837	2.01738	1.03837	1.01738	0.651277	0.651277	13.9857	13.6177	14.0048	0.651277	0.745988	12.6177		15.7462	14.0048	2.03837	10.1264	0.651277	1.03837	14.0947
				0.097			1.62286	2.00996	1.98918	1.00996	0.989182	0.622863	0.622863	13.9595	13.5917	13.9788	0.622863	0.7007	12.5917		15.7449	13.9788	2.00996	10.0178	0.622863	1.00996	14.0778
				0.098			1.59474	1.98184	1.96127	0.981838	0.96127	0.594741	0.594741	13.933	13.5655	13.9526	0.594741	0.654652	12.5655		15.7436	13.9526	1.98184	9.90462	0.594741	0.981838	14.0599
				0.099			1.5669	1.954	1.93364	0.954	0.93364	0.566904	0.566904	13.9063	13.5389	13.926	0.566904	0.607746	12.5389		15.7422	13.926	1.954	9.78661	0.566904	0.954	14.0408
				0.1			1.53935	1.92644	1.90629	0.926443	0.906286	0.539346	0.539346	13.8793	13.5122	13.8993	0.539346	0.559873	12.5122		15.7408	13.8993	1.92644	9.66329	0.539346	0.926443	14.0205

## Sheet: x1 - x2
increment	interval			x1	x3	x2 (1)	x2 (2)	x2 (3)	x2 (4)	x2 (5)	x2 (6)	x2 (7)	x2 (8)	x2 (9)	x2 (10)	x2 (11)	x2 (12)	x2 (13)	x2 (14)	x2 (15)	x2 (16)	x2 (17)	x2 (18)	x2 (19)	x2 (20)	x2 (21)	x2 (22)
	start	end		0.001	5	66700	1.4806e+06	9.82067e+06	8.60263e+06	2.08441e+06	1.72023e+06	314255	314255	2.05085e+10	9.6156e+06	2.23233e+10	314255	7.29564e+08	2.04089e+06	6.02096e+08	2.27994e+10	2.27994e+10	2.27994e+10	801997	314255	2.27994e+10	2.07848e+06
0.001	0.001	0.1		0.002		3505.49	77814.6	9.8206e+06	7.50364e+06	2.08435e+06	1.40683e+06	16516	16516	2.00696e+10	9.41382e+06	2.18549e+10	16516	3.83418e+07	1.99806e+06	2.58787e+07	2.27994e+10	2.27994e+10	2.27992e+10	367868	16516	2.27986e+10	1.97695e+06
				0.003		625.692	13889.1	9.82028e+06	6.51538e+06	2.08403e+06	1.13908e+06	2947.93	2947.93	1.96378e+10	9.21529e+06	2.1394e+10	2947.93	6.84255e+06	1.95593e+06	3.73998e+06	2.27994e+10	2.27994e+10	2.27985e+10	190445	2947.93	2.27952e+10	1.59778e+06
(d1|d2)	0.001	1		0.004		184.234	4089.63	9.81935e+06	5.62989e+06	2.0831e+06	912171	868.015	868.015	1.92132e+10	9.01998e+06	2.09405e+10	868.015	2.01389e+06	1.91447e+06	881863	2.27994e+10	2.27994e+10	2.27963e+10	107710	868.015	2.2785e+10	1.0246e+06
				0.005		71.3679	1584.22	9.81727e+06	4.83951e+06	2.08102e+06	721564	336.248	336.248	1.87957e+10	8.82786e+06	2.04945e+10	336.248	779350	1.87369e+06	270229	2.27994e+10	2.27994e+10	2.27915e+10	65169.1	336.248	2.27622e+10	567931
				0.006		32.8839	729.954	9.81329e+06	4.13692e+06	2.07703e+06	563027	154.931	154.931	1.83851e+10	8.63887e+06	2.00558e+10	154.931	358410	1.83358e+06	97155.3	2.27994e+10	2.27993e+10	2.27823e+10	41583.4	154.931	2.27186e+10	306752
				0.007		17.0789	379.116	9.80645e+06	3.51514e+06	2.0702e+06	432616	80.4666	80.4666	1.79814e+10	8.453e+06	1.96243e+10	80.4666	185535	1.79413e+06	38771.7	2.27994e+10	2.27993e+10	2.27664e+10	27699.3	80.4666	2.26439e+10	171444
				0.008		9.68263	214.935	9.79559e+06	2.96749e+06	2.05934e+06	326670	45.6194	45.6194	1.75845e+10	8.2702e+06	1.91999e+10	45.6194	104635	1.75533e+06	16598	2.27994e+10	2.27993e+10	2.27412e+10	19117.1	45.6194	2.25251e+10	100788
				0.009		5.86942	130.289	9.7793e+06	2.48761e+06	2.04305e+06	241813	27.6536	27.6536	1.71944e+10	8.09044e+06	1.87825e+10	27.6536	62925.7	1.71718e+06	7447.81	2.27994e+10	2.27992e+10	2.27034e+10	13592.8	27.6536	2.23469e+10	62281.5
				0.01		3.75082	83.2604	9.75594e+06	2.06946e+06	2.01968e+06	174943	17.6719	17.6719	1.68109e+10	7.91369e+06	1.83722e+10	17.6719	39752.4	1.67966e+06	3443.3	2.27993e+10	2.27991e+10	2.26491e+10	9912.91	17.6719	2.20913e+10	40234.6
				0.011		2.50154	55.529	9.72361e+06	1.70731e+06	1.98736e+06	123229	11.7859	11.7859	1.6434e+10	7.7399e+06	1.79687e+10	11.7859	26087.7	1.64278e+06	1617.61	2.27993e+10	2.2799e+10	2.25741e+10	7388.88	11.7859	2.17377e+10	27007.3
				0.012		1.72825	38.3635	9.68018e+06	1.39575e+06	1.94393e+06	84110.3	8.14258	8.14258	1.60636e+10	7.56904e+06	1.75721e+10	8.14258	17629.5	1.60651e+06	762.796	2.27993e+10	2.27989e+10	2.24732e+10	5613.22	8.14258	2.12627e+10	18733.7
				0.013		1.22989	27.3011	9.62325e+06	1.12966e+06	1.887e+06	55283.3	5.79459	5.79459	1.56996e+10	7.40109e+06	1.71822e+10	5.79459	12178.5	1.57087e+06	356.791	2.27992e+10	2.27988e+10	2.23411e+10	4336.1	5.79459	2.064e+10	13366.3
				0.014		0.897597	19.9248	9.55017e+06	904225	1.81392e+06	34701.7	4.229	4.229	1.5342e+10	7.23599e+06	1.67989e+10	4.229	8543.83	1.53583e+06	163.45	2.27991e+10	2.27986e+10	2.21714e+10	3399.44	4.229	1.98406e+10	9771.91
				0.015		0.66948	14.8611	9.458e+06	714923	1.72175e+06	20567.8	3.15424	3.15424	1.49906e+10	7.07373e+06	1.64222e+10	3.15424	6048.68	1.50139e+06	72.257	2.2799e+10	2.27984e+10	2.19574e+10	2700.48	3.15424	1.88325e+10	7297.15
				0.016		0.50888	11.2961	9.34354e+06	557535	1.60729e+06	11326.4	2.39758	2.39758	1.46454e+10	6.91427e+06	1.6052e+10	2.39758	4292.04	1.46754e+06	30.2456	2.27989e+10	2.27982e+10	2.16917e+10	2170.76	2.39758	1.75806e+10	5551.32
				0.017		0.393294	8.73033	9.20332e+06	428126	1.46706e+06	5657.08	1.85299	1.85299	1.43063e+10	6.75757e+06	1.56882e+10	1.85299	3027.76	1.43428e+06	11.6752	2.27988e+10	2.27979e+10	2.13662e+10	1763.68	1.85299	1.60468e+10	4293
				0.018		0.308473	6.84747	9.03356e+06	323050	1.29731e+06	2466.27	1.45336	1.45336	1.39733e+10	6.6036e+06	1.53307e+10	1.45336	2099.98	1.4016e+06	3.9922	2.27986e+10	2.27976e+10	2.09721e+10	1446.86	1.45336	1.419e+10	3368.63
				0.019		0.245145	5.44172	8.83023e+06	238937	1.09398e+06	878.071	1.15499	1.15499	1.36462e+10	6.45233e+06	1.49796e+10	1.15499	1407.29	1.36949e+06	1.12955	2.27984e+10	2.27972e+10	2.05e+10	1197.47	1.15499	1.19659e+10	2677.95
				0.02		0.197128	4.37584	8.58898e+06	172698	852722	223.77	0.928762	0.928762	1.3325e+10	6.30373e+06	1.46346e+10	0.928762	882.083	1.33795e+06	0.231475	2.27982e+10	2.27967e+10	1.99399e+10	999.09	0.928762	9.32709e+09	2153.96
				0.021		0.160212	3.55637	8.30516e+06	121513	568911	29.4546	0.754832	0.754832	1.30096e+10	6.15775e+06	1.42957e+10	0.754832	478.291	1.30697e+06		2.27979e+10	2.27962e+10	1.9281e+10	839.768	0.754832	6.22276e+09	1750.92
				0.022		0.131471	2.91838	7.97386e+06	82829.5	237607	0.530152	0.619421	0.619421	1.26999e+10	6.01437e+06	1.39628e+10	0.619421	163.924	1.27654e+06		2.27976e+10	2.27957e+10	1.85119e+10	710.686	0.619421	2.59895e+09	1437.04
				0.023			2.41599	7.58983e+06	54354.7	-146426		0.512789		1.2396e+10	5.87356e+06	1.36359e+10		-83.6288	1.24665e+06		2.27972e+10	2.2795e+10	1.76203e+10	605.251	0.512789	-1.60161e+09	1189.8
				0.024			2.01623	7.14752e+06	34051.8	-588734		0.427941		1.20976e+10	5.73529e+06	1.33149e+10		-280.609	1.2173e+06		2.27967e+10	2.27943e+10	1.65935e+10	518.48	0.427941	-6.43959e+09	993.024
				0.025			1.69509	6.64108e+06	20132.6	-1.09517e+06		0.35978		1.18047e+10	5.59952e+06	1.29997e+10		-438.85	1.18849e+06		2.27962e+10	2.27935e+10	1.54178e+10	446.571	0.35978	-1.1979e+10	834.921
				0.026			1.43483	6.06435e+06	11050.9	-1.6719e+06		0.304541		1.15173e+10	5.46622e+06	1.26902e+10		-567.093	1.16019e+06		2.27956e+10	2.27925e+10	1.40788e+10	386.589	0.304541	-1.82873e+10	706.774
				0.027			1.2222	5.41084e+06	5495.36	-2.32541e+06		0.25941		1.12353e+10	5.33536e+06	1.23864e+10		-671.868	1.13242e+06		2.2795e+10	2.27915e+10	1.25617e+10	336.251	0.25941	-2.54354e+10	602.064
				0.028			1.04717	4.67375e+06	2380.76	-3.0625e+06		0.22226		1.09586e+10	5.20691e+06	1.20882e+10		-758.114	1.10516e+06		2.27943e+10	2.27904e+10	1.08504e+10	293.768	0.22226	-3.34977e+10	515.864
				0.029			0.902084	3.84595e+06	839.395	-3.8903e+06		0.191466		1.06871e+10	5.08084e+06	1.17955e+10		-829.605	1.0784e+06		2.27934e+10	2.27891e+10	8.92866e+09	257.723	0.191466	-4.25522e+10	444.406
				0.03			0.78104	2.92e+06	210.262	-4.81625e+06		0.165774		1.04208e+10	4.95711e+06	1.15083e+10		-889.249	1.05214e+06		2.27925e+10	2.27877e+10	6.779e+09	226.986	0.165774	-5.26803e+10	384.786
				0.031			0.67944	1.88812e+06	26.6307	-5.84814e+06		0.14421		1.01596e+10	4.8357e+06	1.12264e+10		-939.312	1.02637e+06		2.27915e+10	2.27862e+10	4.3834e+09	200.653	0.14421	-6.3967e+10	334.74
				0.032			0.593678	742188	0.406988	-6.99407e+06		0.126007		9.90345e+09	4.71659e+06	1.09499e+10		-981.572	1.00109e+06		2.27903e+10	2.27845e+10	1.72304e+09	177.993	0.126007	-7.65012e+10	292.493
				0.033				-526226		-8.26248e+06				9.65226e+09	4.59972e+06	1.06786e+10		-1017.43	976282		2.27891e+10	2.27826e+10	-1.22167e+09	158.412		-9.03752e+10	256.641
				0.034				-1.9259e+06		-9.66216e+06				9.40598e+09	4.48509e+06	1.04125e+10		-1048.02	951951		2.27877e+10	2.27806e+10	-4.47113e+09	141.424		-1.05685e+11	226.064
				0.035				-3.46597e+06		-1.12022e+07				9.16452e+09	4.37265e+06	1.01514e+10		-1074.22	928086		2.27861e+10	2.27784e+10	-8.04649e+09	126.631		-1.2253e+11	199.864
				0.036				-5.15587e+06		-1.28921e+07				8.92784e+09	4.26238e+06	9.89542e+09		-1096.78	904681		2.27844e+10	2.2776e+10	-1.19697e+10	113.703		-1.41014e+11	177.314
				0.037				-7.00542e+06		-1.47417e+07				8.69586e+09	4.15425e+06	9.64439e+09		-1116.27	881731		2.27826e+10	2.27735e+10	-1.62636e+10	102.367		-1.61245e+11	157.824
				0.038				-9.02476e+06		-1.6761e+07				8.46852e+09	4.04823e+06	9.39825e+09		-1133.18	859228		2.27806e+10	2.27707e+10	-2.09516e+10	92.3948		-1.83332e+11	140.914
				0.039				-1.12244e+07		-1.89607e+07				8.24575e+09	3.94429e+06	9.15695e+09		-1147.91	837167		2.27784e+10	2.27676e+10	-2.60583e+10	83.5957		-2.07392e+11	126.187
				0.04				-1.36152e+07		-2.13514e+07				8.02748e+09	3.8424e+06	8.92042e+09		-1160.79	815543		2.2776e+10	2.27644e+10	-3.16086e+10	75.8088		-2.33542e+11	113.315
				0.041				-1.62083e+07		-2.39446e+07				7.81367e+09	3.74254e+06	8.68858e+09		-1172.07	794347		2.27734e+10	2.27609e+10	-3.76288e+10	68.8987		-2.61906e+11	102.026
				0.042				-1.90154e+07		-2.67516e+07				7.60424e+09	3.64468e+06	8.46139e+09		-1182.01	773576		2.27706e+10	2.27571e+10	-4.41455e+10	62.7502		-2.9261e+11	92.0949
				0.043				-2.20482e+07		-2.97845e+07				7.39912e+09	3.54879e+06	8.23876e+09		-1190.77	753223		2.27675e+10	2.2753e+10	-5.11865e+10	57.2655		-3.25783e+11	83.3309
				0.044				-2.53192e+07		-3.30554e+07				7.19827e+09	3.45483e+06	8.02064e+09		-1198.53	733281		2.27643e+10	2.27487e+10	-5.87803e+10	52.361		-3.61561e+11	75.5744
				0.045				-2.88409e+07		-3.65771e+07				7.00161e+09	3.36279e+06	7.80697e+09		-1205.41	713746		2.27607e+10	2.2744e+10	-6.69561e+10	47.965		-4.00081e+11	68.6905
				0.046				-3.26263e+07		-4.03625e+07				6.80909e+09	3.27264e+06	7.59767e+09		-1211.54	694611		2.2757e+10	2.27391e+10	-7.57443e+10	44.0161		-4.41486e+11	62.5649
				0.047				-3.66888e+07		-4.44251e+07				6.62064e+09	3.18435e+06	7.3927e+09		-1217	675872		2.27529e+10	2.27338e+10	-8.51758e+10	40.4611		-4.85923e+11	57.1001
				0.048				-4.10422e+07		-4.87785e+07				6.43621e+09	3.09789e+06	7.19197e+09		-1221.89	657521		2.27485e+10	2.27281e+10	-9.52825e+10	37.2542		-5.3354e+11	52.213
				0.049				-4.57006e+07		-5.34368e+07				6.25573e+09	3.01324e+06	6.99545e+09		-1226.27	639554		2.27439e+10	2.27221e+10	-1.06097e+11	34.3554		-5.84493e+11	47.8323
				0.05				-5.06784e+07		-5.84146e+07				6.07914e+09	2.93037e+06	6.80306e+09		-1230.21	621964		2.27389e+10	2.27157e+10	-1.17653e+11	31.7303		-6.3894e+11	43.8968
				0.051				-5.59904e+07		-6.37267e+07				5.9064e+09	2.84925e+06	6.61474e+09		-1233.75	604747		2.27336e+10	2.27089e+10	-1.29986e+11	29.3485		-6.97044e+11	40.3536
				0.052				-6.1652e+07		-6.93883e+07				5.73743e+09	2.76986e+06	6.43043e+09		-1236.95	587897		2.27279e+10	2.27017e+10	-1.4313e+11	27.1838		-7.5897e+11	37.1572
				0.053				-6.76787e+07		-7.5415e+07				5.57219e+09	2.69217e+06	6.25007e+09		-1239.84	571408		2.27219e+10	2.26941e+10	-1.57121e+11	25.2129		-8.2489e+11	34.2677
				0.054				-7.40866e+07		-8.18228e+07				5.41061e+09	2.61616e+06	6.07361e+09		-1242.45	555275		2.27155e+10	2.2686e+10	-1.71997e+11	23.4155		-8.94979e+11	31.6508
				0.055				-8.08919e+07		-8.86281e+07				5.25263e+09	2.54181e+06	5.90099e+09		-1244.83	539493		2.27087e+10	2.26774e+10	-1.87796e+11	21.7738		-9.69416e+11	29.2763
				0.056				-8.81114e+07		-9.58477e+07				5.09821e+09	2.46908e+06	5.73214e+09		-1246.99	524057		2.27015e+10	2.26684e+10	-2.04557e+11	20.272		-1.04838e+12	27.1181
				0.057				-9.57623e+07		-1.03499e+08				4.94728e+09	2.39795e+06	5.56701e+09		-1248.95	508960		2.26938e+10	2.26589e+10	-2.22319e+11	18.8961		-1.13207e+12	25.1531
				0.058				-1.03862e+08		-1.11598e+08				4.7998e+09	2.3284e+06	5.40554e+09		-1250.74	494198		2.26857e+10	2.26488e+10	-2.41124e+11	17.6337		-1.22067e+12	23.361
				0.059				-1.12429e+08		-1.20165e+08				4.6557e+09	2.2604e+06	5.24769e+09		-1252.38	479766		2.26771e+10	2.26382e+10	-2.61012e+11	16.4739		-1.31437e+12	21.724
				0.06				-1.21481e+08		-1.29217e+08				4.51493e+09	2.19393e+06	5.09337e+09		-1253.88	465658		2.26681e+10	2.2627e+10	-2.82026e+11	15.4068		-1.41338e+12	20.2263
				0.061				-1.31036e+08		-1.38772e+08				4.37744e+09	2.12897e+06	4.94256e+09		-1255.25	451870		2.26585e+10	2.26153e+10	-3.0421e+11	14.4239		-1.51789e+12	18.8542
				0.062				-1.41115e+08		-1.48851e+08				4.24318e+09	2.06549e+06	4.79518e+09		-1256.51	438396		2.26485e+10	2.26029e+10	-3.27608e+11	13.5173		-1.62813e+12	17.5953
				0.063				-1.51735e+08		-1.59472e+08				4.11209e+09	2.00347e+06	4.65119e+09		-1257.67	425232		2.26378e+10	2.259e+10	-3.52265e+11	12.68		-1.7443e+12	16.4386
				0.064				-1.62918e+08		-1.70655e+08				3.98412e+09	1.94288e+06	4.51053e+09		-1258.73	412372		2.26267e+10	2.25763e+10	-3.78227e+11	11.9059		-1.86662e+12	15.3743
				0.065				-1.74684e+08		-1.8242e+08				3.85921e+09	1.8837e+06	4.37314e+09		-1259.71	399811		2.26149e+10	2.2562e+10	-4.05542e+11	11.1893		-1.99532e+12	14.3939
				0.066				-1.87053e+08		-1.94789e+08				3.73732e+09	1.82591e+06	4.23898e+09		-1260.62	387545		2.26025e+10	2.25471e+10	-4.34257e+11	10.5253		-2.13061e+12	13.4896
				0.067				-2.00046e+08		-2.07782e+08				3.6184e+09	1.76948e+06	4.10799e+09		-1261.45	375570		2.25895e+10	2.25314e+10	-4.64422e+11	9.90923		-2.27273e+12	12.6545
				0.068				-2.13685e+08		-2.21421e+08				3.5024e+09	1.7144e+06	3.98011e+09		-1262.22	363879		2.25759e+10	2.2515e+10	-4.96085e+11	9.33713		-2.42191e+12	11.8823
				0.069				-2.27992e+08		-2.35728e+08				3.38926e+09	1.66064e+06	3.8553e+09		-1262.94	352468		2.25616e+10	2.24978e+10	-5.29299e+11	8.80528		-2.5784e+12	11.1674
				0.07				-2.42988e+08		-2.50725e+08				3.27893e+09	1.60818e+06	3.73351e+09		-1263.6	341333		2.25466e+10	2.24798e+10	-5.64115e+11	8.31036		-2.74243e+12	10.505
				0.071				-2.58698e+08		-2.66434e+08				3.17138e+09	1.557e+06	3.61468e+09		-1264.22	330470		2.25309e+10	2.24611e+10	-6.00585e+11	7.84935		-2.91426e+12	9.89041
				0.072				-2.75143e+08		-2.82879e+08				3.06654e+09	1.50707e+06	3.49877e+09		-1264.79	319872		2.25144e+10	2.24415e+10	-6.38764e+11	7.41952		-3.09413e+12	9.31964
				0.073				-2.92347e+08		-3.00083e+08				2.96437e+09	1.45837e+06	3.38572e+09		-1265.32	309537		2.24972e+10	2.2421e+10	-6.78705e+11	7.0184		-3.28232e+12	8.78902
				0.074				-3.10335e+08		-3.18071e+08				2.86483e+09	1.41089e+06	3.27548e+09		-1265.81	299459		2.24792e+10	2.23997e+10	-7.20464e+11	6.64373		-3.47907e+12	8.29522
				0.075				-3.2913e+08		-3.36866e+08				2.76786e+09	1.3646e+06	3.16801e+09		-1266.27	289633		2.24604e+10	2.23774e+10	-7.64099e+11	6.29346		-3.68465e+12	7.83524
				0.076				-3.48757e+08		-3.56494e+08				2.67343e+09	1.31948e+06	3.06326e+09		-1266.7	280056		2.24408e+10	2.23542e+10	-8.09665e+11	5.96572		-3.89933e+12	7.40636
				0.077				-3.69242e+08		-3.76979e+08				2.58148e+09	1.27551e+06	2.96118e+09		-1267.1	270724		2.24203e+10	2.23301e+10	-8.57223e+11	5.65881		-4.1234e+12	7.00612
				0.078				-3.90611e+08		-3.98347e+08				2.49196e+09	1.23266e+06	2.86172e+09		-1267.47	261630		2.2399e+10	2.23049e+10	-9.06831e+11	5.37117		-4.35712e+12	6.63225
				0.079				-4.12888e+08		-4.20624e+08				2.40484e+09	1.19093e+06	2.76483e+09		-1267.82	252773		2.23767e+10	2.22788e+10	-9.58549e+11	5.10137		-4.60079e+12	6.28272
				0.08				-4.36101e+08		-4.43837e+08				2.32007e+09	1.15029e+06	2.67048e+09		-1268.15	244146		2.23535e+10	2.22516e+10	-1.01244e+12	4.84812		-4.8547e+12	5.95567
				0.081				-4.60276e+08		-4.68012e+08				2.2376e+09	1.11071e+06	2.5786e+09		-1268.46	235747		2.23293e+10	2.22233e+10	-1.06856e+12	4.61022		-5.11913e+12	5.64939
				0.082				-4.85441e+08		-4.93177e+08				2.15739e+09	1.07219e+06	2.48916e+09		-1268.74	227570		2.23041e+10	2.2194e+10	-1.12699e+12	4.38658		-5.39438e+12	5.36234
				0.083				-5.11623e+08		-5.1936e+08				2.0794e+09	1.0347e+06	2.40212e+09		-1269.01	219612		2.2278e+10	2.21635e+10	-1.18777e+12	4.17619		-5.68077e+12	5.09309
				0.084				-5.38851e+08		-5.46588e+08				2.00359e+09	998212	2.31742e+09		-1269.27	211868		2.22507e+10	2.21318e+10	-1.25098e+12	3.97812		-5.97859e+12	4.84035
				0.085				-5.67153e+08		-5.7489e+08				1.92991e+09	962721	2.23502e+09		-1269.5	204336		2.22224e+10	2.2099e+10	-1.31669e+12	3.79153		-6.28815e+12	4.60292
				0.086				-5.96559e+08		-6.04295e+08				1.85831e+09	928203	2.15489e+09		-1269.73	197009		2.2193e+10	2.20649e+10	-1.38495e+12	3.61563		-6.60979e+12	4.37971
				0.087				-6.27096e+08		-6.34832e+08				1.78877e+09	894639	2.07697e+09		-1269.94	189885		2.21625e+10	2.20295e+10	-1.45585e+12	3.4497		-6.94381e+12	4.16972
				0.088				-6.58796e+08		-6.66532e+08				1.72123e+09	862011	2.00122e+09		-1270.13	182960		2.21308e+10	2.19929e+10	-1.52944e+12	3.29308		-7.29054e+12	3.97203
				0.089				-6.91689e+08		-6.99425e+08				1.65566e+09	830302	1.9276e+09		-1270.32	176230		2.20979e+10	2.1955e+10	-1.60581e+12	3.14514		-7.65032e+12	3.78579
				0.09				-7.25804e+08		-7.33541e+08				1.59202e+09	799492	1.85608e+09		-1270.5	169691		2.20638e+10	2.19157e+10	-1.68501e+12	3.00534		-8.02348e+12	3.61021
				0.091				-7.61175e+08		-7.68911e+08				1.53027e+09	769564	1.7866e+09		-1270.66	163338		2.20284e+10	2.18751e+10	-1.76712e+12	2.87313		-8.41036e+12	3.44459
				0.092				-7.97831e+08		-8.05567e+08				1.47036e+09	740500	1.71912e+09		-1270.82	157170		2.19917e+10	2.1833e+10	-1.85222e+12	2.74803		-8.81131e+12	3.28825
				0.093				-8.35805e+08		-8.43542e+08				1.41227e+09	712284	1.65362e+09		-1270.97	151181		2.19538e+10	2.17894e+10	-1.94038e+12	2.62959		-9.22668e+12	3.14059
				0.094				-8.7513e+08		-8.82867e+08				1.35595e+09	684897	1.59004e+09		-1271.1	145368		2.19144e+10	2.17444e+10	-2.03168e+12	2.51739		-9.65681e+12	3.00103
				0.095				-9.15839e+08		-9.23575e+08				1.30136e+09	658323	1.52834e+09		-1271.24	139728		2.18737e+10	2.16979e+10	-2.12619e+12	2.41105		-1.01021e+13	2.86905
				0.096				-9.57964e+08		-9.657e+08				1.24847e+09	632544	1.4685e+09		-1271.36	134256		2.18316e+10	2.16498e+10	-2.22398e+12	2.3102		-1.05628e+13	2.74417
				0.097				-1.00154e+09		-1.00928e+09				1.19723e+09	607545	1.41046e+09		-1271.48	128950		2.1788e+10	2.16001e+10	-2.32515e+12	2.21451		-1.10395e+13	2.62593
				0.098				-1.0466e+09		-1.05434e+09				1.14763e+09	583308	1.35419e+09		-1271.59	123806		2.1743e+10	2.15488e+10	-2.42976e+12	2.12367		-1.15323e+13	2.51393
				0.099				-1.09318e+09		-1.10092e+09				1.0996e+09	559818	1.29966e+09		-1271.7	118820		2.16964e+10	2.14959e+10	-2.53789e+12	2.03739		-1.20418e+13	2.40777
				0.1				-1.14131e+09		-1.14905e+09				1.05313e+09	537058	1.24682e+09		-1271.8	113989		2.16483e+10	2.14412e+10	-2.64964e+12	1.9554		-1.25683e+13	2.30709
